# Supplementary material for: Mid-Miocene warmth pushed fossil coral calcification to physiological limits in high-latitude reefs
Source: Commun Earth Environ. 2025 Jul 19;6(1):569. doi: 10.1038/s43247-025-02559-9 (PMC12274133; doi:10.1038/s43247-025-02559-9)
Supplement: Supplementary file 4 — Supplementary Data [file 43247_2025_2559_MOESM4_ESM.xlsx]

## Sheet: Coral U4
Skeletal calcification parameters								Stable oxygen and carbon isotopes						Trace elements
Identifier density	Distance density (mm)	Density (g cm-3)	Density (I=5) (g cm-3)	Year (density I=5)	Bulk density (I=5) (g cm-3)	Linear extension rate (cm yr-1)	Calcification rate (g cm-2 yr-1)	Identifier isotopes	Distance isotopes (mm)	δ18O (‰)	δ13C (‰)	Year (δ18O)	δ18O amplitude (‰)	Distance El/Ca (mm)	Identifier El/Ca	B (µg/g)	B/Ca (mmol/mol)	B/Ca (I=5) (mmol/mol)	Sr (µg/g)	Sr/Ca (mmol/mol)	Sr/Ca (I=5) (mmol/mol)	Year (Sr/Ca I=5)	Sr/Ca (I=5) amplitude (mmol/mol)	Sr/Ca (I=5) linear extension rate (mm y-1)	Sr/Ca (I=5) growth rate anomaly (mm yr-1)	B/Ca (I=5) amplitude
1	0	0.841845	0.856937	1	0.959284	0.185185	0.177645	U4_81	18.6243	-2.83071	-0.880511	14		0	1	76.0234	0.722709	0.656187	8691.17	10.1933	9.79701	1	0.873453	1.85185	0.408163	0.226079
2	0.0529101	0.847447	0.859324					U4_85	18.4656	-2.8327	-0.498134	13	2.16187	0.0771605	2	72.2527	0.686863	0.635984	9038.8	10.601	9.65221
3	0.10582	0.868648	0.863324					U4_89W	18.3069	-2.90849	-1.36421			0.154321	3	63.8245	0.606741	0.618013	8109.07	9.51063	9.67771
4	0.15873	0.881687	0.867609					U4_93	18.1481	-3.76646	-0.525232			0.231481	4	55.0461	0.52329	0.57025	7596.7	8.9097	9.52913
5	0.21164	0.876995	0.873274					U4_97	17.9894	-3.9	-0.563369			0.308642	5	57.9046	0.550463	0.530403	7821.92	9.17385	9.26042
6	0.26455	0.863267	0.884565					U4_101	17.8307	-4.06938	-1.57411			0.385802	6	50.902	0.483894	0.498984	8057.74	9.45043	9.08979
7	0.31746	0.875772	0.894912					U4_104	17.672	-4.03854	-1.5834			0.462963	7	51.2945	0.487626	0.49027	7893.23	9.25748	9.16359
8	0.37037	0.925101	0.8992					U4_105	17.5132	-4.25178	-0.906605			0.540123	8	47.2995	0.449648	0.47387	7381.64	8.65747	9.14597
9	0.42328	0.933422	0.906716					U4_106	17.3545	-4.06247	-1.75288			0.617284	9	50.4629	0.47972	0.464404	7911.32	9.2787	9.10204
10	0.47619	0.898438	0.916549					U4_109	17.1958	-4.17106	-1.11335			0.694444	10	49.2784	0.46846	0.464608	7746.83	9.08578	9.07497
11	0.529101	0.900847	0.920653					U4_113	17.037	-4.09433	-1.30905			0.771605	11	45.9232	0.436564	0.49292	7870.46	9.23077	9.10639
12	0.582011	0.924938	0.928546					U4_117	16.8783	-3.63891	-1.43451			0.848765	12	51.4021	0.488649	0.516075	7777.83	9.12213	9.12997
13	0.634921	0.945618	0.952418					U4_121	16.7196	-2.72908	-1.90574			0.925926	13	62.1904	0.591206	0.529331	7515.57	8.81455	9.11562
14	0.687831	0.972889	0.976607					U4_123	16.5608	-2.26895	-1.79317			1.00309	14	62.6414	0.595494	0.555095	8011.86	9.39662	9.01502
15	0.740741	1.0178	0.997044					U4_125	16.4021	-2.2856	-0.832337			1.08025	15	56.2509	0.534744	0.577847	7685.67	9.01405	9.029
16	0.793651	1.02179	1.01964					U4_126	16.2434	-2.08991	-1.63755			1.15741	16	59.4738	0.565381	0.580846	7441.57	8.72776	9.05416
17	0.846561	1.02712	1.04355					U4_127	16.1345	-2.17725	-1.67584	12	2.54326	1.23457	17	63.3689	0.602409	0.574568	7837.39	9.192	8.95054
18	0.899471	1.05862	1.05749					U4_128	16.0255	-2.22049	-1.66463			1.31173	18	63.7681	0.606205	0.589384	7622.83	8.94035	8.96562
19	0.952381	1.09243	1.06383					U4_129	15.9166	-2.38223	-1.65603			1.38889	19	59.3393	0.564103	0.601775	7570.11	8.87851	9.03639
20	1.00529	1.08746	1.06585					U4_133	15.8077	-3.20921	-1.68743			1.46605	20	64.0438	0.608825	0.604374	7749.99	9.08949	9.00573
21	1.0582	1.05352	1.06332					U4_137	15.6987	-3.9289	-1.14446			1.54321	21	65.9906	0.627332	0.618545	7743.28	9.08161	9.12935
22	1.11111	1.03722	1.0473					U4_141	15.5898	-4.36439	-1.17357			1.62037	22	64.7358	0.615404	0.658967	7706.67	9.03868	9.32328
23	1.16402	1.04594	1.03086					U4_145	15.4809	-4.52284	-1.01399			1.69753	23	71.2219	0.677063	0.676887	8149.86	9.55846	9.58147
24	1.21693	1.01235	1.0305					U4_148	15.3719	-4.33557	-1.5834			1.77469	24	80.5992	0.766208	0.690483	8396.84	9.84814	9.82399
25	1.26984	1.00526	1.03504					U4_149	15.263	-4.61053	-0.700864			1.85185	25	73.469	0.698426	0.697346	8850.72	10.3805	10.057	2	1.16079	1.95767	0.513983	0.211888
26	1.32275	1.05172	1.02754					U4_150	15.1541	-4.44721	-1.37281			1.93342	26	73.1416	0.695313	0.672965	8777.17	10.2942	10.0074
27	1.37566	1.05993	1.01306					U4_153	15.0451	-4.45736	-1.53068			2.01499	27	68.3458	0.649722	0.641798	8700.03	10.2037	9.90634
28	1.42857	1.00845	0.99083					U4_157	14.9362	-4.39557	-2.0682			2.09656	28	58.3985	0.555159	0.627481	7938.57	9.31066	9.71656
29	1.48148	0.939917	0.963592					U4_161	14.8273	-3.81123	-2.1728			2.17813	29	64.2063	0.61037	0.600727	7965.84	9.34265	9.58974
30	1.53439	0.894131	0.932966					U4_165	14.7183	-2.9045	-1.75732			2.2597	30	65.939	0.626842	0.572392	8041.66	9.43157	9.36452
31	1.5873	0.915533	0.911077					U4_167	14.6094	-2.38158	-1.45722			2.34127	31	59.0696	0.561539	0.568638	8236.52	9.66011	9.37245
32	1.64021	0.906798	0.911143					U4_168	14.5005	-2.15271	-1.15821			2.42284	32	53.443	0.50805	0.553286	7739.86	9.07761	9.39576
33	1.69312	0.899005	0.920993					U4_169	14.3915	-2.06727	-0.938			2.50441	33	56.4242	0.53639	0.527534	7972.4	9.35034	9.39244
34	1.74603	0.940248	0.923796					U4_170	14.2819	-2.36402	-1.00979	11	2.14876	2.58598	34	56.1313	0.533606	0.514341	8065.21	9.45919	9.21211
35	1.79894	0.943381	0.924909					U4_171	14.1723	-2.69755	-1.04807			2.66755	35	52.3947	0.498084	0.517956	8027.51	9.41497	9.2449
36	1.85185	0.929548	0.931401	2	0.947157	0.195767	0.185422	U4_173	14.0627	-3.01215	-0.886855			2.74912	36	52.1307	0.495575	0.510101	7467.75	8.75846	9.12517
37	1.90476	0.912364	0.928759					U4_177	13.9531	-3.74373	-1.32008			2.83069	37	55.3442	0.526124	0.506014	7879.64	9.24154	9.01371
38	1.95767	0.931463	0.920479					U4_181	13.8435	-4.07223	-1.37366			2.91226	38	52.293	0.497118	0.523574	7461.97	8.75168	8.94468
39	2.01058	0.927038	0.911438					U4_185	13.7339	-4.01881	-0.673251			2.99383	39	53.9813	0.513168	0.526096	7590.06	8.90191	8.96475
40	2.06349	0.901985	0.908511					U4_188	13.6243	-4.09337	-0.323869			3.0754	40	61.6305	0.585884	0.529522	7733.19	9.06978	8.89621
41	2.1164	0.884339	0.90479					U4_189	13.5147	-4.31044	-0.493171			3.15697	41	53.4576	0.508189	0.552655	7553.33	8.85884	9.02933
42	2.16931	0.897729	0.900188					U4_190	13.4051	-4.25185	-0.567553			3.23854	42	57.1458	0.54325	0.580465	7587.44	8.89884	9.14603
43	2.22222	0.912861	0.906312					U4_193	13.2955	-4.17205	-0.989451			3.32011	43	64.46	0.612782	0.592228	8029.48	9.41728	9.16186
44	2.27513	0.904026	0.924915					U4_197	13.1859	-3.82645	-1.63297			3.40168	44	68.6086	0.65222	0.624246	8087.57	9.48541	9.27963
45	2.32804	0.932605	0.947132					U4_201	13.0763	-2.49148	-1.43884			3.48325	45	67.8174	0.644699	0.662874	7800.69	9.14895	9.50747
46	2.38095	0.977353	0.964166					U4_203	12.9667	-2.35467	-1.18847			3.56481	46	70.2981	0.668281	0.684308	8055.4	9.44769	9.5356
47	2.43386	1.00882	0.987727					U4_204	12.8571	-2.16168	-1.07397			3.64638	47	77.4626	0.736389	0.694868	8558.74	10.038	9.70429
48	2.48677	0.99803	1.00894					U4_205	12.7721	-2.21479	-1.12754			3.72795	48	75.7333	0.71995	0.717902	8149.39	9.55792	9.89675
49	2.53968	1.02183	1.02804					U4_206	12.6871	-2.43977	-1.35376			3.80952	49	74.1628	0.70502	0.722907	8806.74	10.3289	10.1226	3	1.21741	1.74603	0.302343	0.263219
50	2.59259	1.03865	1.03846					U4_207	12.602	-2.66665	-1.39003			3.90142	50	79.9325	0.75987	0.694851	8621.17	10.1112	10.0315
51	2.6455	1.07287	1.03793					U4_209	12.517	-3.14033	-1.56219			3.99332	51	72.9304	0.693305	0.660151	9018.25	10.5769	9.93489
52	2.69841	1.06092	1.03437					U4_213	12.432	-3.78559	-1.93983			4.08521	52	62.706	0.596108	0.619344	8170.46	9.58262	9.66591
53	2.75132	0.995366	1.02521					U4_217	12.3469	-4.36426	-2.26016			4.17711	53	57.4824	0.54645	0.57745	7737.41	9.07473	9.46836
54	2.80423	1.00402	1.00954					U4_221	12.2619	-4.51891	-2.41348			4.26901	54	52.7001	0.500988	0.535547	7660.06	8.98401	9.0954
55	2.85714	0.992893	0.993102					U4_225	12.1769	-4.47132	-1.92379			4.3609	55	57.898	0.550401	0.507857	7779	9.1235	8.90519
56	2.91005	0.994522	0.98948					U4_229	12.0918	-4.37024	-1.59729			4.4528	56	50.8909	0.483789	0.489891	7428.23	8.71212	8.94841
57	2.96296	0.978711	0.975541					U4_233	12.0068	-3.94905	-1.43039			4.5447	57	48.1423	0.457659	0.482591	7359.58	8.6316	9.0017
58	3.01587	0.97726	0.96121					U4_237	11.9218	-3.32472	-1.38469			4.63659	58	48.033	0.45662	0.462321	7921.67	9.29084	8.98029
59	3.06878	0.934319	0.956042					U4_239	11.8367	-2.86877	-1.23438			4.72849	59	48.8602	0.464485	0.459874	7887.24	9.25045	9.06794
60	3.12169	0.92124	0.955082					U4_241	11.7517	-2.95932	-1.37423			4.82038	60	47.2367	0.449051	0.459688	7687.71	9.01645	9.08523
61	3.1746	0.968682	0.949188					U4_243	11.6667	-3.15386	-1.48409			4.91228	61	49.6039	0.471554	0.472457	7801.9	9.15036	9.08516
62	3.22751	0.973909	0.946304					U4_245	11.5816	-3.31375	-1.47394			5.00418	62	48.0447	0.456732	0.495758	7433.29	8.71805	9.14662
63	3.28042	0.94779	0.951872					U4_249	11.4966	-3.25335	-1.60388			5.09607	63	54.7487	0.520462	0.532519	7921.39	9.29051	9.2197
64	3.33333	0.919901	0.947282					U4_253	11.4116	-3.3936	-1.3615			5.18797	64	61.1159	0.580992	0.550201	8149.24	9.55774	9.32897
65	3.38624	0.94908	0.932943					U4_257	11.3265	-3.95961	-1.09587			5.27987	65	66.5717	0.632857	0.589134	7999.25	9.38183	9.54603
66	3.43915	0.945732	0.921377					U4_261	11.2415	-4.0228	-1.31507			5.37176	66	58.9038	0.559963	0.62879	8267.75	9.69674	9.76061
67	3.49206	0.902212	0.920037					U4_265	11.1565	-3.94765	-1.28942			5.46366	67	68.5219	0.651396	0.651579	8358.62	9.80331	9.93738
68	3.54497	0.88996	0.905708					U4_269	11.0714	-3.5105	-1.21278			5.55556	68	75.606	0.71874	0.635815	8836.21	10.3635	9.95542	4	0.820872	1.26984	-0.173847	0.183739
69	3.59788	0.913199	0.882181					U4_273	10.9864	-3.28784	-1.19616			5.65324	69	73.1022	0.694938	0.645326	8902.84	10.4416	9.91639
70	3.65079	0.877436	0.864939					U4_277	10.9014	-3.30717	-1.48354			5.75092	70	58.2804	0.554037	0.649305	8076.12	9.47199	9.88064
71	3.7037	0.828098	0.846711					U4_281	10.8163	-3.32671	-1.47595			5.8486	71	63.9063	0.607518	0.612007	8101.38	9.50161	9.60838
72	3.75661	0.816002	0.827484					U4_285	10.7313	-3.35102	-1.34615			5.94628	72	70.6149	0.671293	0.58154	8206.22	9.62457	9.35134
73	3.80952	0.798818	0.819194	3	0.89568	0.174603	0.156389	U4_289	10.6463	-3.46824	-1.4579			6.04396	73	55.9888	0.532251	0.566509	7675.52	9.00214	9.30267
74	3.86243	0.817066	0.823508					U4_293	10.5612	-3.27129	-1.29401			6.14164	74	57.0775	0.542601	0.525797	7807.05	9.15641	9.18389
75	3.91534	0.835987	0.829971					U4_295	10.4762	-3.15286	-1.19627			6.23932	75	50.3744	0.478879	0.479804	7868.64	9.22864	9.13454
76	3.96825	0.849667	0.846608					U4_297	10.3912	-3.11142	-1.18813			6.337	76	42.4936	0.403961	0.465566	7594.98	8.90768	9.22291
77	4.02116	0.848318	0.864703					U4_299	10.3061	-3.24656	-1.20028			6.43468	77	46.4242	0.441327	0.465692	7995.86	9.37785	9.28454
78	4.07407	0.882005	0.875638					U4_301	10.2211	-3.30019	-1.19874			6.53236	78	48.5003	0.461063	0.511101	8052.26	9.444	9.38055
79	4.12698	0.907541	0.883467					U4_305	10.1361	-3.54897	-1.39071			6.63004	79	57.1437	0.54323	0.579667	8069.78	9.46455	9.57365
80	4.17989	0.890662	0.89477					U4_307	10.051	-3.38112	-1.1702			6.72772	80	74.2577	0.705923	0.637256	8277.93	9.70868	9.72445
81	4.2328	0.888813	0.902947					U4_309	9.96599	-3.34844	-1.16883			6.8254	81	78.5567	0.746791	0.692157	8418.2	9.87319	9.96382	5	0.751941	1.26984	-0.173847	0.192672
82	4.28571	0.90483	0.902757					U4_311	9.88095	-3.58347	-1.3116			6.88587	82	76.7138	0.729271	0.69065	8638.73	10.1318	9.95932
83	4.33862	0.922888	0.906691					U4_313	9.79592	-3.55875	-1.32828			6.94633	83	77.3764	0.735571	0.660334	9072.76	10.6409	9.85884
84	4.39153	0.906591	0.917122					U4_317	9.71088	-3.51888	-1.4035			7.0068	84	56.3509	0.535694	0.61359	8050.58	9.44203	9.79732
85	4.44444	0.910332	0.930636					U4_319	9.62585	-3.52267	-1.39483			7.06727	85	58.3128	0.554344	0.577793	7849.58	9.20629	9.62709
86	4.49735	0.940968	0.930715					U4_321	9.54082	-3.40326	-1.39447			7.12774	86	53.9709	0.513069	0.538317	8155.9	9.56555	9.36896
87	4.55026	0.972401	0.93147					U4_323	9.45578	-3.46286	-1.35974			7.18821	87	57.886	0.550287	0.527218	7913.03	9.28071	9.36549
88	4.60317	0.923285	0.929208					U4_325	9.37075	-3.5438	-1.55392			7.24868	88	56.6134	0.538189	0.528652	7972.31	9.35023	9.38599
89	4.65608	0.910364	0.927711					U4_329	9.28571	-3.59961	-1.77354			7.30915	89	50.5132	0.480199	0.533877	8035.79	9.42468	9.35024
90	4.70899	0.899024	0.921591					U4_333	9.20068	-3.52885	-2.00118			7.36961	90	59.0672	0.561516	0.515909	7936.98	9.30879	9.34343
91	4.7619	0.933483	0.927622					U4_337	9.11565	-3.63151	-2.07539			7.43008	91	56.7193	0.539196	0.504178	8003.46	9.38677	9.30499
92	4.81481	0.9418	0.937223					U4_341	9.03061	-3.75511	-2.24688			7.49055	92	48.4354	0.460446	0.50524	7884	9.24666	9.28678
93	4.86772	0.953437	0.948116					U4_345	8.94558	-3.85478	-2.45647			7.55102	93	50.4432	0.479533	0.499486	7808.45	9.15805	9.26461
94	4.92063	0.958372	0.950161					U4_349	8.86054	-3.98336	-2.70417			7.61149	94	51.0718	0.485508	0.504481	7958.14	9.33362	9.23485
95	4.97354	0.953489	0.948806					U4_353	8.77551	-4.04515	-2.55374			7.67196	95	56.0408	0.532746	0.512706	7842.46	9.19794	9.21771
96	5.02646	0.943708	0.940923					U4_357	8.69048	-4.39999	-2.74628			7.73243	96	59.3465	0.564172	0.533472	7876.61	9.238	9.28189
97	5.07937	0.935025	0.927152					U4_361	8.60544	-4.37806	-2.76333			7.79289	97	52.7618	0.501574	0.566487	7810.92	9.16095	9.31182
98	5.13228	0.914023	0.911489					U4_365	8.52041	-4.4269	-2.90975			7.85336	98	61.3648	0.583358	0.595792	8082.05	9.47894	9.42098
99	5.18519	0.889514	0.894082					U4_369	8.43537	-4.11094	-3.01705			7.91383	99	68.4364	0.650583	0.627629	8085.75	9.48328	9.57915
100	5.2381	0.875174	0.879339					U4_373	8.35034	-3.26172	-2.66104			7.9743	100	71.4543	0.679273	0.657387	8307.82	9.74374	9.78861
101	5.29101	0.856672	0.871728					U4_375	8.26531	-2.77131	-2.3357			8.03477	101	76.0917	0.723357	0.680435	8550.9	10.0288	9.96965
102	5.34392	0.861314	0.863875					U4_376	8.18027	-2.58529	-2.15701			8.09524	102	68.4132	0.650363	0.655608	8703.88	10.2082	10.0377	6	0.524938	0.702576	-0.741112	0.161438
103	5.39683	0.875969	0.850441					U4_377	8.09524	-2.54906	-2.14058			8.1733	103	73.4873	0.698599	0.624516	8853.88	10.3842	9.99848
104	5.44974	0.850247	0.838786					U4_378	8.02054	-2.55041	-2.00358	5	2.26821	8.25137	104	55.3783	0.526448	0.558324	8375.93	9.82362	9.86855
105	5.50265	0.808004	0.828997					U4_379	7.94585	-2.66665	-1.86638			8.32943	105	55.101	0.523812	0.527385	8140.56	9.54756	9.67763
106	5.55556	0.798397	0.822586	4	0.892315	0.126984	0.11331	U4_381	7.87115	-2.7813	-1.76151			8.40749	106	41.2772	0.392397	0.49417	7996.97	9.37916	9.51278
107	5.60847	0.812369	0.82562					U4_385	7.79645	-3.49396	-1.60506			8.48556	107	52.1404	0.495667	0.507659	7889.98	9.25367	9.5354
108	5.66138	0.843913	0.84461					U4_389	7.72176	-4.03519	-1.58401			8.56362	108	56.0177	0.532526	0.523795	8151.08	9.5599	9.69705
109	5.71429	0.865416	0.867963					U4_392	7.64706	-4.31066	-1.68769			8.64169	109	62.4728	0.593891	0.571046	8472.38	9.93674	9.92951
110	5.7672	0.902952	0.878864					U4_393	7.57236	-4.51163	-1.59203			8.71975	110	63.5879	0.604492	0.578219	8829.7	10.3558	9.99985
111	5.82011	0.915166	0.88004					U4_394	7.49767	-4.50901	-1.51421			8.79781	111	66.1294	0.628652	0.578966	8987.96	10.5414	10.0186	7	0.677886	0.78064	-0.663048	0.0987846
112	5.87302	0.866874	0.885981					U4_397	7.42297	-4.39501	-1.10666			8.87588	112	55.9136	0.531537	0.555452	8189.84	9.60535	9.90643
113	5.92593	0.849794	0.88611					U4_401	7.34827	-4.18868	-1.05551			8.95394	113	56.4104	0.53626	0.519825	8231.11	9.65376	9.73429
114	5.97884	0.895118	0.879401					U4_404	7.27358	-4.23989	-1.81706			9.03201	114	50.1051	0.476319	0.501016	7994.09	9.37578	9.47635
115	6.03175	0.903597	0.884842					U4_405	7.19888	-4.30929	-2.0443			9.11007	115	44.8495	0.426357	0.493808	8095.87	9.49515	9.41619
116	6.08466	0.881624	0.893674					U4_406	7.12418	-4.25085	-2.09283			9.18813	116	56.2365	0.534607	0.480182	7888.32	9.25172	9.34073
117	6.13757	0.894078	0.895559					U4_409	7.04949	-4.11991	-2.86562			9.2662	117	52.1228	0.4955	0.497971	7933.35	9.30454	9.35042
118	6.19048	0.893955	0.898128					U4_413	6.97479	-2.43842	-1.58902			9.34426	118	49.2433	0.468126	0.525755	7909.42	9.27647	9.43683
119	6.24339	0.904542	0.906308					U4_414	6.90009	-2.24341	-1.35977			9.42233	119	59.4616	0.565265	0.540459	8035.39	9.42421	9.5971
120	6.2963	0.916443	0.913746					U4_415	6.8254	-2.254	-1.28173			9.50039	120	59.4629	0.565277	0.560417	8464.26	9.92721	9.76276
121	6.34921	0.922522	0.923483					U4_416	6.74074	-2.2484	-1.25047	4	2.14135	9.57845	121	63.9702	0.608125	0.595638	8571.57	10.0531	10.0031	8	0.530663	0.702576	-0.741112	0.133988
122	6.40212	0.931266	0.923336					U4_417	6.65608	-2.24007	-1.14076			9.65652	122	62.6202	0.595292	0.581772	8639.6	10.1329	9.99865
123	6.45503	0.942642	0.91979					U4_419	6.57143	-2.63077	-1.38803			9.73458	123	67.7682	0.644231	0.554395	8934.22	10.4784	9.89364
124	6.50794	0.903805	0.919111					U4_421	6.48677	-2.78927	-1.38244			9.81265	124	52.1683	0.495932	0.51087	8016.2	9.4017	9.753
125	6.56085	0.898713	0.922952					U4_425	6.40212	-3.85478	-1.4416			9.89071	125	45.0639	0.428395	0.483587	8016.61	9.40219	9.62762
126	6.61376	0.919127	0.918588					U4_428	6.31746	-4.16214	-1.65861			9.96877	126	41.0775	0.390499	0.46165	7971.99	9.34986	9.47249
127	6.66667	0.950472	0.914908					U4_429	6.2328	-4.11493	-1.35235			10.0468	127	48.2707	0.45888	0.482358	8105.06	9.50592	9.53222
128	6.71958	0.920824	0.910861					U4_430	6.14815	-4.00864	-1.11308			10.1249	128	56.23	0.534545	0.52031	8272.88	9.70275	9.68123
129	6.77249	0.885403	0.899093					U4_433	6.06349	-3.97837	-0.305399			10.203	129	63.0598	0.599471	0.569341	8270.86	9.70038	9.91821
130	6.8254	0.878478	0.883362	5	0.923267	0.126984	0.11724	U4_437	5.97884	-3.89564	-0.28835			10.281	130	65.0254	0.618157	0.580151	8651.88	10.1473	9.94865	9	0.652346	1.0929	-0.350792	0.120704
131	6.87831	0.860289	0.886169					U4_441	5.89418	-3.71823	-1.21496			10.3591	131	66.8659	0.635653	0.588359	8982.27	10.5348	9.9443
132	6.93122	0.871815	0.896942					U4_445	5.80952	-3.2388	-1.63515			10.4372	132	53.9561	0.512928	0.573258	8234.82	9.65812	9.91567
133	6.98413	0.934858	0.903867					U4_447	5.72487	-2.61582	-1.23861			10.5152	133	60.5471	0.575585	0.541818	8254.31	9.68097	9.74699
134	7.03704	0.939269	0.914732					U4_448	5.64021	-2.16367	-0.984723			10.5933	134	55.1171	0.523965	0.519639	8148.8	9.55723	9.52296
135	7.08995	0.913104	0.923718					U4_449	5.55556	-2.02079	-0.875005			10.6714	135	48.4895	0.460961	0.518322	7932.8	9.30389	9.47285
136	7.14286	0.914611	0.925517					U4_450	5.44643	-2.17264	-1.05091	3	2.2443	10.7494	136	55.2006	0.524759	0.499931	8027.17	9.41457	9.44175
137	7.19577	0.916749	0.926557					U4_451	5.3373	-2.27892	-1.09219			10.8275	137	53.2631	0.50634	0.495496	8021.23	9.4076	9.47619
138	7.24868	0.943854	0.924533					U4_453	5.22817	-2.88795	-1.41252			10.9055	138	50.8744	0.483632	0.5144	8121.69	9.52544	9.51479
139	7.30159	0.944469	0.926632					U4_457	5.11905	-3.81092	-1.33731			10.9836	139	52.7843	0.501788	0.518157	8295.65	9.72946	9.54709
140	7.3545	0.902984	0.92791					U4_461	5.00992	-4.10334	-1.30107			11.0617	140	58.4323	0.55548	0.549194	8097.36	9.49689	9.63499
141	7.40741	0.925104	0.92714					U4_465	4.90079	-4.10795	-0.304976			11.1397	141	57.1767	0.543544	0.576055	8164.85	9.57605	9.78206
142	7.46032	0.923138	0.928101					U4_469	4.79167	-4.04353	-0.0415432			11.2178	142	69.5874	0.661525	0.610406	8395.96	9.8471	10.0373
143	7.51323	0.940006	0.936849					U4_473	4.68254	-3.98436	-0.375174			11.2959	143	65.0024	0.617938	0.6162	8748.68	10.2608	10.0941
144	7.56614	0.94927	0.942804					U4_477	4.57341	-3.95283	-1.40938			11.3739	144	70.8514	0.673541	0.628223	9383.96	11.0059	10.1095	10	0.800996	1.48322	0.0395277	0.179529
145	7.61905	0.946724	0.946743					U4_481	4.46429	-3.7784	-1.85162			11.452	145	61.4799	0.584452	0.58024	8339.29	9.78064	10.0083
146	7.67196	0.954884	0.947488					U4_485	4.35516	-3.51526	-2.15045			11.5301	146	63.5005	0.60366	0.556923	8230.36	9.65289	9.84377
147	7.72487	0.942832	0.945505					U4_489	4.24603	-2.9541	-1.86766			11.6081	147	44.3498	0.421607	0.524124	7964.72	9.34133	9.52283
148	7.77778	0.943731	0.942624					U4_491	4.1369	-2.28129	-1.71477			11.6862	148	52.7388	0.501355	0.503218	8047.27	9.43814	9.49566
149	7.83069	0.939357	0.936652					U4_492	4.02778	-2.2155	-1.70775			11.7642	149	53.6	0.509543	0.469113	8015.73	9.40116	9.43263
150	7.8836	0.932318	0.930917					U4_493	3.91865	-1.89755	-1.68314			11.8423	150	50.4843	0.479924	0.483163	8223.45	9.64478	9.46955
151	7.93651	0.925021	0.921229					U4_494	3.80952	-1.86365	-1.67366			11.9204	151	45.5626	0.433136	0.483243	7961.64	9.33772	9.47524
152	7.98942	0.914159	0.91112					U4_495	3.66969	-1.87163	-1.83411	2	2.56263	11.9984	152	51.7396	0.491857	0.481131	8122.12	9.52593	9.50758
153	8.04233	0.895289	0.901284					U4_497	3.52986	-2.17963	-2.14444			12.0765	153	52.7809	0.501756	0.48028	8071.52	9.46659	9.41403
154	8.09524	0.888814	0.898427					U4_501	3.39002	-2.90326	-2.23268			12.1546	154	52.4893	0.498984	0.507888	8153.61	9.56286	9.44063
155	8.14815	0.883138	0.906609					U4_505	3.25019	-3.64484	-1.83457			12.2326	155	50.0367	0.475668	0.520271	7824.65	9.17705	9.44913
156	8.20106	0.910736	0.918394					U4_509	3.11036	-4.04951	-1.93284			12.3107	156	60.0832	0.571175	0.531293	8075.05	9.47072	9.47997
157	8.25397	0.955068	0.930548					U4_513	2.97052	-4.43027	-2.21664			12.3888	157	58.2527	0.553773	0.542772	8158.34	9.56842	9.51566
158	8.30688	0.954213	0.940112					U4_517	2.83069	-4.43425	-2.2397			12.4668	158	58.578	0.556865	0.567215	8202.99	9.62078	9.64919
159	8.35979	0.949585	0.945778					U4_521	2.69085	-4.37844	-1.87468			12.5449	159	58.5269	0.556379	0.57836	8305.78	9.74134	9.77427
160	8.4127	0.930959	0.942666					U4_525	2.55102	-4.07343	-1.05538			12.623	160	62.8927	0.597883	0.606805	8393.93	9.84472	9.91209
161	8.46561	0.939064	0.936112					U4_529	2.41119	-3.85714	-1.0263			12.701	161	65.9451	0.6269	0.629462	8608.25	10.0961	10.1043
162	8.51852	0.93951	0.931997					U4_533	2.27135	-3.57108	-1.01126			12.7791	162	73.2138	0.695999	0.648642	8745.91	10.2575	10.215
163	8.57143	0.92144	0.927382					U4_537	2.13152	-3.05576	-1.05438			12.8571	163	70.4944	0.670147	0.658436	9022.6	10.5821	10.2466	11	1.07882	1.53439	0.0907029	0.227612
164	8.62434	0.929011	0.921965					U4_541	1.99169	-2.60623	-1.26297			12.9339	164	68.615	0.652282	0.639031	8777.62	10.2947	10.0765
165	8.67725	0.907885	0.917498					U4_543	1.85185	-2.38894	-1.5102			13.0106	165	68.0437	0.64685	0.600355	8528.42	10.0025	9.91928
166	8.73016	0.911978	0.916479					U4_544	1.74292	-2.4926	-1.83912	1	2.35131	13.0873	166	55.7392	0.529879	0.550244	7883.15	9.24566	9.66924
167	8.78307	0.917175	0.906981					U4_545	1.63399	-2.52251	-1.92181			13.164	167	52.8717	0.502619	0.524458	8075.7	9.47149	9.47707
168	8.83598	0.916348	0.900272					U4_546	1.52505	-2.59925	-2.00659			13.2407	168	44.1378	0.419591	0.495332	7956.64	9.33185	9.34278
169	8.88889	0.881519	0.897042					U4_547	1.41612	-2.87834	-2.06776			13.3175	169	55.0524	0.52335	0.483024	7958.38	9.33389	9.38286
170	8.9418	0.874337	0.897183					U4_549	1.30719	-3.13151	-2.33698			13.3942	170	52.7245	0.50122	0.465794	7955.92	9.33101	9.31484
171	8.99471	0.895831	0.892079					U4_553	1.19826	-3.58204	-2.18154			13.4709	171	49.266	0.468342	0.46614	8054.01	9.44605	9.23836
172	9.04762	0.91788	0.885777					U4_557	1.08932	-3.91495	-2.00605			13.5476	172	43.8092	0.416468	0.449427	7785.72	9.13139	9.24749
173	9.10053	0.890825	0.88261					U4_561	0.980392	-4.18407	-1.97697			13.6243	173	44.3198	0.421321	0.459624	7630.59	8.94944	9.29094
174	9.15344	0.850011	0.877671					U4_565	0.87146	-4.25185	-2.11335			13.7011	174	46.2621	0.439785	0.486148	7997.29	9.37953	9.3088
175	9.20635	0.858504	0.869614					U4_569	0.762527	-4.4213	-1.8827			13.7778	175	58.0878	0.552206	0.512559	8141.16	9.54827	9.34262
176	9.25926	0.871138	0.861055					U4_573	0.653595	-4.41432	-1.52871			13.8545	176	63.2162	0.600958	0.557329	8130.16	9.53537	9.50269
177	9.31217	0.877591	0.860725					U4_577	0.544662	-4.40136	-1.77741			13.9312	177	57.7008	0.548527	0.591383	7929.91	9.3005	9.55505
178	9.36508	0.848034	0.864976					U4_581	0.43573	-4.15317	-2.1334			14.0079	178	67.8668	0.645169	0.6106	8312.98	9.74978	9.57115
179	9.41799	0.848359	0.87778					U4_585	0.326797	-3.68371	-2.21363			14.0847	179	64.1731	0.610055	0.621316	8220.51	9.64133	9.66065
180	9.4709	0.879756	0.884287					U4_587	0.217865	-3.14546	-2.5461			14.1614	180	68.1953	0.648292	0.645748	8209.79	9.62876	9.92314
181	9.52381	0.935158	0.889416					U4_588	0.108932	-2.72584	-2.42476			14.2381	181	68.8525	0.654539	0.666907	8511.7	9.98285	10.119
182	9.57672	0.910129	0.895474					U4_589	0	-2.06999	-2.89855			14.3148	182	70.5511	0.670686	0.677039	9048.95	10.613	10.3172
183	9.62963	0.873677	0.896086											14.3915	183	78.9955	0.750963	0.675903	9147.9	10.729	10.401	12	0.882488	1.85185	0.408163	0.196227
184	9.68254	0.878652	0.883794											14.4841	184	69.5024	0.660717	0.643267	9065.46	10.6323	10.3183
185	9.73545	0.882813	0.873582											14.5767	185	67.5976	0.64261	0.621619	8567.19	10.0479	10.0995
186	9.78836	0.873701	0.871026											14.6693	186	51.687	0.491357	0.574513	8158.97	9.56916	9.88445
187	9.84127	0.859065	0.866209											14.7619	187	59.1654	0.56245	0.552585	8116.41	9.51924	9.65843
188	9.89418	0.8609	0.868272											14.8545	188	54.2193	0.51543	0.527504	8231	9.65363	9.56875
189	9.94709	0.854564	0.873834											14.9471	189	57.9694	0.55108	0.543318	8101.87	9.50218	9.57322
190	10	0.893128	0.887652											15.0397	190	54.4056	0.517201	0.514768	8184.89	9.59955	9.60565
191	10.0529	0.901511	0.897504											15.1323	191	60.0048	0.570429	0.50351	8178	9.59148	9.56634
192	10.1058	0.928158	0.90868											15.2249	192	44.1494	0.419701	0.482051	8254.68	9.68141	9.59278
193	10.1587	0.910158	0.912037											15.3175	193	48.2979	0.459139	0.486162	8063.41	9.45707	9.54241
194	10.2116	0.910445	0.920774											15.4101	194	46.6828	0.443785	0.486478	8214.6	9.6344	9.51852
195	10.2646	0.909914	0.930534											15.5026	195	56.5677	0.537755	0.520747	7970.15	9.34769	9.56241
196	10.3175	0.945194	0.940713											15.5952	196	60.171	0.572009	0.557028	8076.17	9.47204	9.60488
197	10.3704	0.976959	0.948665											15.6878	197	62.1736	0.591047	0.588197	8441.78	9.90084	9.57639
198	10.4233	0.961053	0.954647											15.7804	198	67.3802	0.640543	0.61646	8244.44	9.6694	9.65306
199	10.4762	0.950204	0.956269											15.873	199	63.0764	0.599629	0.639005	8093.16	9.49197	9.73708
200	10.5291	0.939828	0.956046											15.9656	200	71.4331	0.679071	0.660934	8297.02	9.73106	9.78785
201	10.582	0.953299	0.961243											16.0582	201	72.0291	0.684737	0.661068	8434.36	9.89215	10.0746
202	10.6349	0.975849	0.961523											16.1508	202	73.7071	0.700689	0.678279	8658.19	10.1547	10.296
203	10.6878	0.987033	0.96038											16.2434	203	67.451	0.641216	0.670519	9466.92	11.1032	10.4706	13	0.937703	2.38095	0.937264	0.176788
204	10.7407	0.951604	0.964576											16.3687	204	72.1283	0.68568	0.635552	9036.9	10.5988	10.4527
205	10.7937	0.934112	0.963983											16.494	205	67.3517	0.640271	0.62076	9041.4	10.6041	10.3669
206	10.8466	0.974282	0.961426											16.6193	206	53.6378	0.509902	0.613018	8358.32	9.80296	10.0585
207	10.8995	0.972881	0.96736											16.7446	207	65.9275	0.626733	0.576053	8292.43	9.72567	9.87879
208	10.9524	0.974252	0.978693											16.87	208	63.3786	0.602502	0.567457	8152.08	9.56107	9.70165
209	11.0053	0.981273	0.975841											16.9953	209	52.6862	0.500856	0.565211	8270.67	9.70016	9.69027
210	11.0582	0.990778	0.974552											17.1206	210	62.8308	0.597294	0.541157	8286.21	9.71838	9.65983
211	11.1111	0.960021	0.974013											17.2459	211	52.4566	0.498673	0.512921	8309.8	9.74605	9.63732
212	11.164	0.966439	0.976218											17.3712	212	53.2759	0.506461	0.515429	8162.66	9.57348	9.65423
213	11.2169	0.971554	0.972322											17.4965	213	48.5275	0.461322	0.493947	8056.12	9.44853	9.62928
214	11.2698	0.992297	0.978447											17.6218	214	54.0054	0.513396	0.49373	8342.76	9.78471	9.62874
215	11.3228	0.971298	0.986835											17.7471	215	51.5317	0.48988	0.513008	8179.85	9.59364	9.61806
216	11.3757	0.990649	0.996522											17.8725	216	52.3429	0.497592	0.535589	8307.48	9.74333	9.57354
217	11.4286	1.00838	1.00199											17.9978	217	63.4154	0.602852	0.555093	8117.13	9.52009	9.53287
218	11.4815	1.01999	1.01024											18.1231	218	60.404	0.574224	0.595579	7866.32	9.22592	9.62668
219	11.5344	1.01964	1.01786											18.2484	219	64.2639	0.610918	0.640147	8169.41	9.5814	9.78459
220	11.5873	1.01254	1.01891											18.3737	220	72.8256	0.692309	0.644887	8579.77	10.0627	10.0765
221	11.6402	1.02874	1.01304											18.499	221	75.7839	0.720431	0.647332	8980.67	10.5329	10.1617
222	11.6931	1.01364	1.01429											18.6243	222	65.9088	0.626555	0.638594	9361.76	10.9798	10.2185	14
223	11.746	0.990632	1.02081
224	11.7989	1.02587	1.02456
225	11.8519	1.04514	1.02493
226	11.9048	1.04751	1.02955
227	11.9577	1.01549	1.0246
228	12.0106	1.01375	1.00977
229	12.0635	1.0011	0.989205
230	12.1164	0.971025	0.974325
231	12.1693	0.944656	0.96332
232	12.2222	0.941091	0.965582
233	12.2751	0.95873	0.972377
234	12.328	1.01241	0.974409
235	12.381	1.005	0.975442
236	12.4339	0.95482	0.975787
237	12.4868	0.946256	0.973663
238	12.5397	0.960452	1.0042
239	12.5926	1.00179	1.00869
240	12.6455	1.1577	1.01043
241	12.6984	0.977247	1.01367
242	12.7513	0.954964	1.0066
243	12.8042	0.976652	0.965877
244	12.8571	0.966454	0.965455	11	0.997945	0.153439	0.153124
245	12.9101	0.95407	0.976449
246	12.963	0.975133	0.986562
247	13.0159	1.00994	0.993752
248	13.0688	1.02721	1.00113
249	13.1217	1.0024	1.00895
250	13.1746	0.990963	1.011
251	13.2275	1.01425	1.00716
252	13.2804	1.02015	1.01368
253	13.3333	1.00801	1.02423
254	13.3862	1.035	1.02989
255	13.4392	1.04375	1.03324
256	13.4921	1.04252	1.0359
257	13.545	1.03693	1.03973
258	13.5979	1.02131	1.04474
259	13.6508	1.05415	1.04352
260	13.7037	1.06881	1.03444
261	13.7566	1.03641	1.03413
262	13.8095	0.991522	1.03003
263	13.8624	1.01975	1.01267
264	13.9153	1.03365	0.993087
265	13.9683	0.982028	0.983631
266	14.0212	0.938485	0.970796
267	14.0741	0.944242	0.954816
268	14.127	0.955577	0.951521
269	14.1799	0.953748	0.951979
270	14.2328	0.965554	0.946491
271	14.2857	0.940777	0.935381
272	14.3386	0.916801	0.926045
273	14.3915	0.900025	0.914515	12	0.964091	0.185185	0.178535
274	14.4444	0.907067	0.935705
275	14.4974	0.907905	0.964984
276	14.5503	1.04673	0.983015
277	14.6032	1.06319	0.991249
278	14.6561	0.990182	1.0016
279	14.709	0.94824	0.982013
280	14.7619	0.95964	0.96715
281	14.8148	0.948808	0.969804
282	14.8677	0.988879	0.986327
283	14.9206	1.00345	0.99774
284	14.9735	1.03085	1.01008
285	15.0265	1.0167	1.01256
286	15.0794	1.01049	1.02077
287	15.1323	1.00131	1.01409
288	15.1852	1.04448	1.00395
289	15.2381	0.997477	0.997914
290	15.291	0.965971	0.998474
291	15.3439	0.980327	0.985008
292	15.3968	1.00411	0.978883
293	15.4497	0.977156	0.995592
294	15.5026	0.966851	1.00489
295	15.5556	1.04951	0.998033
296	15.6085	1.02682	0.989334
297	15.6614	0.969825	0.982186
298	15.7143	0.933659	0.964478
299	15.7672	0.931113	0.942839
300	15.8201	0.960972	0.927364
301	15.873	0.918626	0.919429
302	15.9259	0.892451	0.905251
303	15.9788	0.893983	0.886272
304	16.0317	0.860224	0.878957
305	16.0847	0.866076	0.878252
306	16.1376	0.882051	0.875811
307	16.1905	0.888925	0.878681
308	16.2434	0.881778	0.881265	13	0.923791	0.238095	0.21995
309	16.2963	0.874576	0.878276
310	16.3492	0.878996	0.875717
311	16.4021	0.867106	0.876178
312	16.455	0.876129	0.879996
313	16.5079	0.884083	0.883954
314	16.5608	0.893667	0.895919
315	16.6138	0.898786	0.906152
316	16.6667	0.926932	0.914408
317	16.7196	0.927294	0.919745
318	16.7725	0.925364	0.924314
319	16.8254	0.920349	0.924661
320	16.8783	0.921632	0.926849
321	16.9312	0.928663	0.938494
322	16.9841	0.938238	0.949623
323	17.037	0.983586	0.957434
324	17.0899	0.975995	0.965054
325	17.1429	0.960688	0.971646
326	17.1958	0.966762	0.971512
327	17.2487	0.9712	0.977576
328	17.3016	0.982914	0.984859
329	17.3545	1.00632	0.987304
330	17.4074	0.997103	0.992298
331	17.4603	0.978988	0.995431
332	17.5132	0.996168	0.995276
333	17.5661	0.998579	0.995486
334	17.619	1.00554	0.997412
335	17.672	0.998154	0.99016
336	17.7249	0.988616	0.977265
337	17.7778	0.959908	0.964774
338	17.8307	0.934104	0.955447
339	17.8836	0.94309	0.945258
340	17.9365	0.951515	0.937535
341	17.9894	0.937675	0.932763
342	18.0423	0.921289	0.923879
343	18.0952	0.910244	0.911482
344	18.1481	0.898673	0.904393
345	18.2011	0.889529	0.894313
346	18.254	0.902231	0.887711
347	18.3069	0.870886	0.882179
348	18.3598	0.877237	0.869068
349	18.4127	0.871014	0.84398
350	18.4656	0.82397	0.819165
351	18.5185	0.776794	0.792718
352	18.5714	0.746812	0.771648
353	18.6243	0.745002	0.76751	14

## Sheet: Coral Dras
Skeletal calcification parameters								Stable oxygen and carbon isotopes						Trace elements
Identifier density	Distance density (mm)	Density (g cm-3)	Density (I=5) (g cm-3)	Year (density I=5)	Bulk density (I=5) (g cm-3)	Linear extension rate (cm yr-1)	Calcification rate (g cm-2 yr-1)	Identifier isotopes	Distance isotopes (mm)	δ18O (‰)	δ13C (‰)	Year (δ18O)	δ18O amplitude (‰)	Distance El/Ca (mm)	Identifier El/Ca	B (µg/g)	B/Ca (mmol/mol)	B/Ca (I=5) (mmol/mol)	Sr (µg/g)	Sr/Ca (mmol/mol)	Sr/Ca (I=5) (mmol/mol)	Year (Sr/Ca I=5)	Sr/Ca (I=5) amplitude (mmol/mol)	Sr/Ca (I=5) linear extension rate (mm y-1)	B/Ca (I=5) amplitude
1	0	0.954406	0.962759	1	0.751558	0.328042	0.246543	DRAS_95	24.2328	-3.34529	-1.05091	9		24.2328	245	57.9746	0.551129	0.560314	8158.77	9.56892	9.71334	9
2	0.0529101	0.933385	0.957756					DRAS_97	24.0741	-3.41542	-1.09219	8	1.66949	24.1623	244	59.0899	0.561732	0.568409	8524.73	9.99813	9.68355	8	1.19178	0.253968	0.147607
3	0.10582	0.964007	0.944877					DRAS_99	23.9153	-3.52371	-1.41252			24.0917	243	60.2169	0.572445	0.56965	8083.61	9.48077	9.6669
4	0.15873	0.976708	0.923011					DRAS_101	23.7566	-3.62139	-1.33731			24.0212	242	61.3046	0.582786	0.567506	8173.37	9.58604	9.651
5	0.21164	0.895879	0.900357					DRAS_103	23.5979	-3.86261	-1.30107			23.9506	241	61.0282	0.580158	0.547698	8271.07	9.70063	9.50673
6	0.26455	0.845078	0.871584					DRAS_105	23.4392	-4.14668	-0.304976			23.8801	240	56.8468	0.540408	0.531834	8090.98	9.48941	9.38441
7	0.31746	0.820113	0.844758					DRAS_106	23.2804	-4.11913	-0.0415432			23.8095	239	48.6718	0.462693	0.534902	7909.7	9.2768	9.30735
8	0.37037	0.820141	0.827876					DRAS_107	23.1217	-4.42777	-0.375174			23.739	238	51.8732	0.493127	0.531986	7562.14	8.86917	9.21338
9	0.42328	0.842577	0.805634					DRAS_108	22.963	-4.42913	-1.40938			23.6684	237	62.9181	0.598124	0.528345	7844.84	9.20073	9.16315
10	0.47619	0.811471	0.784303					DRAS_109	22.8042	-4.45306	-1.85162			23.5979	236	59.4942	0.565576	0.536316	7870.47	9.23079	9.1546
11	0.529101	0.73387	0.768821					DRAS_111	22.6455	-4.35958	-2.15045			23.5273	235	54.932	0.522205	0.533247	7876.84	9.23826	9.14887
12	0.582011	0.713457	0.746291					DRAS_113	22.4868	-4.34242	-1.86766			23.4568	234	52.8641	0.502547	0.519053	7873.24	9.23404	9.14538
13	0.634921	0.74273	0.730087					DRAS_115	22.328	-4.16998	-1.71477			23.3862	233	50.2591	0.477782	0.501319	7537.72	8.84053	9.01411
14	0.687831	0.729928	0.735119					DRAS_117	22.1693	-3.71346	-1.70775			23.3157	232	55.4527	0.527155	0.490895	7829.94	9.18325	8.80256
15	0.740741	0.730453	0.739336					DRAS_119	22.0106	-3.30087	-1.68314			23.2451	231	50.1666	0.476904	0.483639	7310.86	8.57446	8.6553
16	0.793651	0.759028	0.736633					DRAS_120	21.8519	-2.90009	-1.67366			23.1746	230	49.4498	0.470089	0.482486	6974.97	8.18052	8.6629
17	0.846561	0.734542	0.741293					DRAS_121	21.6931	-2.78357	-1.83411			23.1041	229	49.0476	0.466266	0.467862	7245.44	8.49773	8.59345
18	0.899471	0.729217	0.74399					DRAS_122	21.5212	-2.78347	-2.14444	7	1.72644	23.0335	228	49.6526	0.472017	0.463247	7570.14	8.87855	8.59887
19	0.952381	0.753227	0.739862					DRAS_123	21.3492	-2.79154	-2.23268			22.963	227	47.7611	0.454036	0.457811	7533.84	8.83598	8.65342
20	1.00529	0.743937	0.739221					DRAS_125	21.1772	-2.92809	-1.83457			22.8924	226	47.7393	0.453828	0.458664	7334	8.6016	8.61401
21	1.0582	0.738388	0.733702					DRAS_127	21.0053	-3.35071	-1.93284			22.8219	225	46.5905	0.442908	0.466383	7207.51	8.45324	8.53704
22	1.11111	0.731334	0.719464					DRAS_129	20.8333	-3.8112	-2.21664			22.7513	224	49.4961	0.470529	0.478872	7077.45	8.30071	8.49176
23	1.16402	0.701625	0.70916					DRAS_131	20.6614	-4.10025	-2.2397			22.6808	223	53.713	0.510616	0.497227	7241.97	8.49366	8.50878
24	1.21693	0.682038	0.700317					DRAS_132	20.4894	-4.34341	-1.87468			22.6102	222	54.3295	0.516477	0.515519	7340.83	8.60961	8.52283
25	1.26984	0.692416	0.683362					DRAS_133W	20.3175	-4.50991	-1.05538			22.5397	221	57.3931	0.545602	0.531069	7406.56	8.6867	8.63256
26	1.32275	0.694175	0.669108					DRAS_134	20.1455	-4.47996	-1.0263			22.4691	220	56.2115	0.534368	0.535765	7267.39	8.52348	8.69169
27	1.37566	0.646555	0.666701					DRAS_135	19.9735	-4.34541	-1.01126			22.3986	219	57.6752	0.548283	0.530309	7545.23	8.84934	8.74083
28	1.42857	0.630357	0.66493					DRAS_137	19.8016	-4.44213	-1.05438			22.328	218	56.1828	0.534096	0.517865	7494.07	8.78933	8.7842
29	1.48148	0.670003	0.666212					DRAS_139	19.6296	-3.81917	-1.26297			22.2575	217	51.4598	0.489197	0.51828	7550.34	8.85532	8.86496
30	1.53439	0.683559	0.677546					DRAS_141W	19.4577	-4.05141	-1.5102			22.1869	216	50.8481	0.483382	0.519292	7591.45	8.90354	8.88616
31	1.5873	0.700588	0.684091					DRAS_142	19.2857	-3.82917	-1.83912			22.1164	215	56.4298	0.536444	0.527945	7611.68	8.92727	8.91703
32	1.64021	0.703222	0.682288					DRAS_143	19.1138	-3.71451	-1.92181			22.0459	214	58.2074	0.553342	0.551411	7635.62	8.95535	9.00194
33	1.69312	0.663084	0.682885					DRAS_145	18.9418	-3.43045	-2.00659			21.9753	213	60.7336	0.577357	0.584545	7625.65	8.94365	9.17508
34	1.74603	0.660986	0.681829					DRAS_147	18.7599	-3.46732	-2.06776	6	1.89387	21.9048	212	63.8022	0.606529	0.595377	7912.35	9.27991	9.32448
35	1.79894	0.686545	0.675602					DRAS_149	18.578	-4.01254	-2.33698			21.8342	211	68.2755	0.649053	0.597547	8329.57	9.76924	9.4177
36	1.85185	0.695309	0.670548					DRAS_151	18.3962	-3.83308	-2.18154			21.7637	210	62.1268	0.590602	0.602796	8248.57	9.67424	9.55495
37	1.90476	0.672087	0.664037					DRAS_152	18.2143	-3.86994	-2.00605			21.6931	209	59.349	0.564195	0.605418	8033.06	9.42148	9.58664
38	1.95767	0.63781	0.653323					DRAS_153	18.0324	-4.09228	-1.97697			21.6167	208	63.4941	0.6036	0.605121	8210.75	9.62988	9.47362	7	0.704897	0.275132	0.169971
39	2.01058	0.628431	0.64323					DRAS_154	17.8505	-3.98258	-2.11335			21.5403	207	65.1813	0.619639	0.604394	8047.47	9.43839	9.3892
40	2.06349	0.632975	0.639818					DRAS_155	17.6687					21.4638	206	68.1196	0.647571	0.596838	7847.74	9.20413	9.33522
41	2.1164	0.644845	0.645918					DRAS_157	17.4868	-3.36067	-1.52871			21.3874	205	61.7443	0.586965	0.575795	7888.65	9.25212	9.23967
42	2.16931	0.65503	0.653839					DRAS_159	17.3049	-3.69059	-1.77741			21.311	204	55.3749	0.526416	0.560055	7802.95	9.1516	9.17721
43	2.22222	0.668307	0.659246					DRAS_161	17.123	-3.75242	-2.1334			21.2346	203	52.4262	0.498384	0.538125	7803.39	9.15212	9.1394
44	2.27513	0.668041	0.666766					DRAS_163	16.9411	-3.71447	-2.21363			21.1581	202	56.9029	0.540941	0.519314	7781.22	9.12611	9.05621
45	2.32804	0.660006	0.674376					DRAS_165	16.7593	-3.41245	-2.5461			21.0817	201	56.585	0.53792	0.509623	7686.53	9.01506	8.96785
46	2.38095	0.682444	0.67973					DRAS_167	16.5774	-2.77852	-2.42476			21.0053	200	51.8503	0.492909	0.503937	7533.99	8.83616	8.88237
47	2.43386	0.693081	0.687139					DRAS_169	16.3955	-2.66389	-2.89855			20.9289	199	50.2776	0.477959	0.494461	7426.25	8.70979	8.87127
48	2.48677	0.695079	0.697983					DRAS_170	16.2136	-2.45852	-1.66713			20.8524	198	49.4357	0.469955	0.490727	7439.02	8.72476	8.91502
49	2.53968	0.705085	0.704041					DRAS_171	16.0317	-2.19841	-1.68732			20.776	197	51.9192	0.493564	0.48602	7733.86	9.07057	8.89604
50	2.59259	0.714223	0.709764					DRAS_172	15.8768	-2.53627	-1.79951	5	1.36957	20.6996	196	54.621	0.519249	0.482795	7873.05	9.23382	8.88551
51	2.6455	0.712735	0.72393					DRAS_173	15.7218	-2.57617	-1.78359			20.6232	195	49.3745	0.469373	0.482317	7453.08	8.74125	8.86569
52	2.69841	0.721698	0.742339					DRAS_175	15.5669	-2.93002	-1.928			20.5467	194	48.5815	0.461835	0.483149	7381.36	8.65714	8.88214
53	2.75132	0.765909	0.762899					DRAS_177W	15.4119	-3.22313	-1.68836			20.4703	193	49.184	0.467563	0.477331	7354.52	8.62567	8.8872
54	2.80423	0.797132	0.789072					DRAS_179	15.257	-3.48721	-1.53891			20.3939	192	52.3568	0.497724	0.476305	7803.99	9.15282	8.97191
55	2.85714	0.817023	0.814649					DRAS_180	15.102	-3.83107	-1.48462			20.3175	191	51.5612	0.490161	0.476521	7894.64	9.25913	9.06635
56	2.91005	0.843597	0.836445					DRAS_181	14.9471	-3.90584	-1.8207			20.241	190	48.8347	0.464242	0.471141	7814.18	9.16477	9.14705
57	2.96296	0.849586	0.854774					DRAS_182	14.7921	-3.88	-1.37088			20.1646	189	48.6952	0.462916	0.471221	7783.98	9.12935	9.08886
58	3.01587	0.874886	0.869909					DRAS_183	14.6372	-3.28088	-1.11272			20.0882	188	46.354	0.440659	0.475244	7698.55	9.02916	9.06843
59	3.06878	0.888779	0.887661					DRAS_185	14.4822	-3.29683	-1.09868			20.0118	187	52.399	0.498125	0.487236	7555.91	8.86187	9.02532
60	3.12169	0.892699	0.90076					DRAS_187	14.3273	-3.24998	-1.09266			19.9353	186	53.6775	0.510279	0.505297	7807.55	9.15699	9.04295
61	3.1746	0.932356	0.908645					DRAS_189	14.1723	-2.81241	-0.927196			19.8589	185	55.1421	0.524203	0.530798	7630.41	8.94924	9.06528
62	3.22751	0.915079	0.915008					DRAS_190	14.0174	-2.84427	-0.375508			19.7825	184	58.1946	0.553221	0.552022	7859.13	9.21749	9.08683
63	3.28042	0.914313	0.915544	2	0.792004	0.375661	0.297525	DRAS_191	13.8624	-2.57817	-0.62134			19.7061	183	59.7663	0.568162	0.559101	7793.75	9.14081	9.0786
64	3.33333	0.920592	0.904					DRAS_192	13.6936	-2.83829	-0.401581	4	1.90666	19.6296	182	63.562	0.604246	0.565075	7647.79	8.96963	9.15382
65	3.38624	0.895379	0.902328					DRAS_193	13.5248	-3.03368	-0.445848			19.5532	181	57.4006	0.545673	0.571381	7772.45	9.11583	9.14806
66	3.43915	0.874639	0.905758					DRAS_195	13.356	-2.94497	-0.17509			19.4768	180	58.2842	0.554072	0.565388	7951.08	9.32534	9.15482
67	3.49206	0.906717	0.900727					DRAS_197	13.1872	-3.14432	0.0746089			19.4004	179	61.5113	0.584751	0.546314	7834.58	9.18869	9.1047
68	3.54497	0.931464	0.894952					DRAS_199	13.0184	-3.34567	0.255114			19.3239	178	56.6142	0.538197	0.545225	7822.59	9.17463	9.12232
69	3.59788	0.895436	0.896827					DRAS_201	12.8496	-3.75932	0.431609			19.2475	177	53.5302	0.508879	0.561538	7434.1	8.71899	9.11753
70	3.65079	0.866503	0.885191					DRAS_203	12.6808	-3.89887	0.539912			19.1711	176	56.8278	0.540227	0.588175	7847.6	9.20396	9.22478
71	3.7037	0.884015	0.863243					DRAS_205W	12.512	-4.18996	0.412476			19.0947	175	66.8639	0.635635	0.607092	7930.66	9.30139	9.26806
72	3.75661	0.848537	0.846596					DRAS_207	12.3432	-4.28461	0.424589			19.0182	174	75.5216	0.717938	0.627128	8291.81	9.72495	9.47711
73	3.80952	0.821725	0.832682					DRAS_209	12.1744	-4.35239	0.315283			18.9418	173	66.5638	0.632782	0.641112	8007.06	9.39099	9.57059
74	3.86243	0.8122	0.822651					DRAS_211	12.0055	-4.18095	0.219013			18.8415	172	64.0682	0.609057	0.62855	8325.33	9.76427	9.54557	6	0.865666	0.291005	0.107583
75	3.91534	0.796934	0.818571					DRAS_213	11.8367	-4.165	0.271159			18.7411	171	64.1829	0.610148	0.597512	8246.1	9.67134	9.41804
76	3.96825	0.833862	0.812296					DRAS_215	11.6679	-4.12214	0.063578			18.6408	170	60.2571	0.572828	0.585189	7824.02	9.17631	9.39644
77	4.02116	0.828135	0.807619					DRAS_217	11.4991	-3.94571	0.0986763			18.5404	169	59.1965	0.562745	0.583034	7748.11	9.08728	9.29825
78	4.07407	0.790351	0.803939					DRAS_219	11.3303	-3.50614	-0.151023			18.4401	168	60.0825	0.571168	0.578719	7914.98	9.28299	9.189
79	4.12698	0.78881	0.78569					DRAS_220	11.1615	-3.7447	0.0494317			18.3397	167	62.9348	0.598283	0.578267	7906.76	9.27335	9.12394
80	4.17989	0.778535	0.773466					DRAS_221	10.9927	-3.4274	-0.399719			18.2394	166	61.9131	0.58857	0.577753	7780.31	9.12505	9.11505
81	4.2328	0.74262	0.771126					DRAS_223	10.8239	-3.40846	-0.485961			18.139	165	60.0195	0.570569	0.574577	7546.69	8.85104	9.10231
82	4.28571	0.767014	0.76464					DRAS_225	10.6551	-2.8154	-0.894103			18.0387	164	58.926	0.560174	0.570877	7710.19	9.04281	9.09481
83	4.33862	0.77865	0.755143					DRAS_227	10.4863	-2.59013	-0.879061			17.9383	163	58.4122	0.555289	0.555684	7860.66	9.21928	9.07729
84	4.39153	0.756383	0.751594					DRAS_229	10.3175	-2.44573	-1.09813			17.838	162	60.9888	0.579783	0.549798	7874.81	9.23589	9.11726
85	4.44444	0.731049	0.738235					DRAS_231	10.1684	-2.85638	-0.876515	3	1.8469	17.7376	161	53.9223	0.512606	0.540508	7705.62	9.03744	9.11789
86	4.49735	0.724876	0.709495					DRAS_233	10.0192	-3.11652	-0.739134			17.6373	160	56.9234	0.541136	0.541097	7717.09	9.0509	9.08799
87	4.55026	0.700219	0.682013					DRAS_235	9.87013	-3.61388	-0.102369			17.5369	159	54.04	0.513726	0.541446	7712.85	9.04592	9.06399
88	4.60317	0.634947	0.662644					DRAS_237	9.72102	-3.90093	0.24359			17.4366	158	58.722	0.558235	0.546698	7733.2	9.0698	9.0912
89	4.65608	0.618976	0.641803					DRAS_239	9.57191	-4.12718	0.320804			17.3363	157	61.172	0.581525	0.539379	7772.52	9.11591	9.15901
90	4.70899	0.634204	0.623291					DRAS_241	9.4228	-4.29762	0.544424			17.2359	156	56.6849	0.538869	0.539303	7821.61	9.17348	9.14582
91	4.7619	0.62067	0.620484					DRAS_243	9.27369	-4.40327	0.707877			17.1356	155	53.0737	0.504539	0.533129	8006.18	9.38996	9.18365
92	4.81481	0.607657	0.621009					DRAS_245W	9.12458	-4.176	0.640109			17.0352	154	54.0003	0.513348	0.529769	7656.6	8.97995	9.22194
93	4.86772	0.620913	0.618617					DRAS_247W	8.97547	-4.55576	0.64412			16.9349	153	55.4744	0.527362	0.539338	7894.48	9.25894	9.25378
94	4.92063	0.6216	0.624937					DRAS_249	8.82636	-4.65743	0.481249			16.8345	152	59.4051	0.564728	0.557082	7935.77	9.30738	9.23813
95	4.97354	0.622245	0.628911					DRAS_251	8.67725	-4.70328	0.336848			16.7342	151	61.7179	0.586715	0.574672	7957.35	9.33269	9.36891
96	5.02646	0.65227	0.628677					DRAS_253	8.52814	-4.23483	-1.13824			16.6338	150	62.4064	0.59326	0.58936	7939.43	9.31167	9.36778
97	5.07937	0.627525	0.632699					DRAS_255	8.37903	-4.40327	-0.443314			16.5335	149	63.252	0.601298	0.603783	8214.14	9.63386	9.41838
98	5.13228	0.619744	0.636518					DRAS_257	8.22992	-3.57102	-1.07406			16.4331	148	63.1995	0.600799	0.617019	7889.67	9.25331	9.55607
99	5.18519	0.641711	0.632966					DRAS_259	8.08081	-3.86704	-1.28665			16.3328	147	66.991	0.636842	0.625816	8151.48	9.56037	9.64665
100	5.2381	0.641338	0.632631					DRAS_260	7.9317	-3.5623	-1.554			16.2324	146	68.6797	0.652896	0.637352	8544.35	10.0211	9.75902
101	5.29101	0.634512	0.641584					DRAS_261	7.78259	-3.47832	-1.50827			16.1321	145	67.0333	0.637245	0.633475	8325.6	9.76458	9.88285
102	5.34392	0.62585	0.655765					DRAS_263	7.63348	-3.80118	-1.51623			16.0317	144	69.3194	0.658977	0.615596	8693.17	10.1957	9.92966
103	5.39683	0.664509	0.667793					DRAS_265	7.48437	-3.7015	-1.62252			15.9715	143	61.1602	0.581413	0.608062	8417.6	9.87249	9.81245	5	0.900818	0.216931	0.111193
104	5.44974	0.712616	0.678204					DRAS_267	7.33526	-3.63671	-1.74587			15.9112	142	57.5875	0.547449	0.592164	8351.03	9.79441	9.7399
105	5.50265	0.701477	0.692261					DRAS_269	7.18615	-3.51411	-1.90331			15.851	141	64.7169	0.615224	0.566376	8044.68	9.43511	9.56777
106	5.55556	0.686567	0.693408					DRAS_271	7.03704	-3.29183	-2.16303			15.7907	140	58.6719	0.557758	0.565112	8016.3	9.40182	9.49055
107	5.60847	0.696136	0.684115					DRAS_273	6.83932	-3.57092	-2.14699	2	1.52984	15.7305	139	55.7558	0.530037	0.579407	7959.34	9.33502	9.45629
108	5.66138	0.670246	0.685669					DRAS_275	6.6416	-3.84304	-1.98353			15.6702	138	60.4954	0.575093	0.574573	8088.39	9.48638	9.40052
109	5.71429	0.666151	0.700075					DRAS_277	6.44389	-4.29058	-1.66965			15.6099	137	65.1061	0.618924	0.575564	8204.98	9.62312	9.34017
110	5.7672	0.709247	0.718783					DRAS_279	6.24617	-4.3773	-1.46107			15.5497	136	62.1746	0.591056	0.581736	7806.92	9.15625	9.30244
111	5.82011	0.758595	0.74957					DRAS_281	6.04845	-4.46502	-1.49517			15.4894	135	59.1927	0.562709	0.578114	7759.04	9.1001	9.23239
112	5.87302	0.789676	0.784763					DRAS_283	5.85074	-4.43212	-1.37082			15.4292	134	59.0019	0.560895	0.558383	7798.46	9.14633	9.12152
113	5.92593	0.824181	0.806624					DRAS_285	5.65302	-4.36933	-1.37984			15.3689	133	58.5909	0.556988	0.546206	7789.79	9.13616	9.09951
114	5.97884	0.842116	0.817886					DRAS_287	5.4553	-4.29038	-1.44649			15.3086	132	54.7281	0.520267	0.545747	7732.3	9.06874	9.09507
115	6.03175	0.818551	0.831213					DRAS_289	5.25759	-4.19669	-1.3783			15.2484	131	55.7702	0.530173	0.53899	7713.1	9.04622	9.1179
116	6.08466	0.814908	0.845784					DRAS_291	5.05987	-3.91361	-1.43345			15.1881	130	58.9509	0.56041	0.542545	7740.11	9.0779	9.12583
117	6.13757	0.856307	0.856829					DRAS_293	4.86216	-4.13589	-1.18375			15.1279	129	55.448	0.527111	0.550554	7895.78	9.26047	9.10269
118	6.19048	0.897035	0.868453					DRAS_295	4.66444	-4.02624	-1.28905			15.0676	128	60.461	0.574766	0.558353	7823.6	9.17582	9.11913
119	6.24339	0.897343	0.887218					DRAS_297	4.46672	-3.84085	-1.28303			15.0073	127	58.94	0.560307	0.567259	7633.64	8.95302	9.12792
120	6.2963	0.876673	0.904436					DRAS_299	4.26901	-3.793	-1.13963			14.9471	126	59.8722	0.569169	0.578763	7783.19	9.12842	9.114
121	6.34921	0.908734	0.911224					DRAS_301	4.07129	-3.81712	-1.28157			14.8868	125	63.6351	0.60494	0.5709	7777.62	9.12189	9.02835
122	6.40212	0.942394	0.911384					DRAS_303	3.87357	-3.49697	-1.80549			14.8266	124	61.4987	0.58463	0.582523	7836.4	9.19083	9.086
123	6.45503	0.930975	0.915241					DRAS_305	3.67586	-3.30161	-2.00906			14.7663	123	56.3257	0.535455	0.592269	7458.48	8.74759	9.10696
124	6.50794	0.898144	0.916383					DRAS_307	3.47814	-3.42122	-1.74131			14.7061	122	65.0533	0.618422	0.581459	7879.41	9.24127	9.09792
125	6.56085	0.89596	0.914326					DRAS_309	3.28042	-2.93518	-2.51243			14.6458	121	64.9981	0.617898	0.584754	7872.56	9.23324	9.13641
126	6.61376	0.91444	0.915479					DRAS_311	3.0754	-3.49099	-2.07224	1	1.22504	14.5855	120	57.9494	0.55089	0.595321	7739.06	9.07667	9.21885
127	6.66667	0.932112	0.927002					DRAS_313	2.87037	-4.1662	-1.21679			14.5253	119	63.2319	0.601107	0.584058	8000.49	9.38328	9.23096
128	6.71958	0.93674	0.946585					DRAS_315	2.66534	-4.17476	-0.860852			14.465	118	61.8837	0.58829	0.577741	7809.93	9.15978	9.22408
129	6.77249	0.955759	0.963784					DRAS_317	2.46032	-4.28581	-0.562947			14.4048	117	59.1294	0.562107	0.58587	7931.03	9.30181	9.25152
130	6.8254	0.993876	0.976622					DRAS_319	2.25529	-4.27144	-0.317332			14.3445	116	61.6753	0.586309	0.583891	7843.27	9.19888	9.24108
131	6.87831	1.00043	0.994004					DRAS_321	2.05026	-4.31472	-0.22299			14.2842	115	62.2251	0.591536	0.587124	7856.02	9.21384	9.29639
132	6.93122	0.996304	1.00858					DRAS_323	1.84524	-4.12692	-0.0937069			14.224	114	62.1911	0.591213	0.604914	7955.99	9.33109	9.33038
133	6.98413	1.02365	1.01174					DRAS_325	1.64021	-4.11437	-0.198923			14.1637	113	63.5842	0.604457	0.608368	8045.7	9.4363	9.3391
134	7.03704	1.02863	1.01673	3	0.786175	0.328042	0.257899	DRAS_327	1.43519	-3.81493	-0.901967			14.1035	112	68.4857	0.651052	0.617813	8075.96	9.4718	9.39391
135	7.08995	1.00971	1.01589					DRAS_329	1.23016	-4.04958	-0.489741			14.0432	111	63.4922	0.603582	0.632469	7880.43	9.24247	9.45298
136	7.14286	1.02536	1.00378					DRAS_331	1.02513	-3.82889	-1.05941			13.983	110	67.1927	0.63876	0.629642	8089.69	9.48789	9.57651
137	7.19577	0.992111	0.993241					DRAS_333	0.820106	-3.6399	-1.27996			13.9227	109	69.8999	0.664496	0.633336	8207.81	9.62643	9.7771
138	7.24868	0.963076	0.983681					DRAS_335	0.615079	-3.52986	-1.70922			13.8624	108	62.0971	0.590319	0.650183	8572.33	10.054	9.92917
139	7.30159	0.97595	0.963949					DRAS_337	0.410053	-3.55219	-1.74527			13.7666	107	70.429	0.669526	0.644599	8931.09	10.4747	9.87214	4	1.08488	0.354497	0.176388
140	7.3545	0.961909	0.941967					DRAS_339	0.205026	-3.23682	-2.02611			13.6708	106	72.3528	0.687815	0.632126	8528.74	10.0028	9.77989
141	7.40741	0.926698	0.920658					DRAS_341	0	-3.08968	-1.77836			13.575	105	64.2559	0.610842	0.632976	7846.58	9.20277	9.6068
142	7.46032	0.882204	0.891593											13.4792	104	63.3394	0.602129	0.61978	7814.5	9.16514	9.33666
143	7.51323	0.856529	0.851637											13.3834	103	62.544	0.594568	0.597667	7834.42	9.18851	9.17807
144	7.56614	0.830623	0.80424											13.2876	102	63.4884	0.603546	0.590587	7779.44	9.12403	9.16732
145	7.61905	0.76213	0.762594											13.1918	101	60.7224	0.577251	0.576366	7852.65	9.20989	9.13541
146	7.67196	0.689715	0.726422											13.096	100	60.532	0.575441	0.566744	7800.74	9.149	9.1718
147	7.72487	0.673976	0.69191											13.0001	99	55.8595	0.531022	0.548984	7678.49	9.00563	9.17324
148	7.77778	0.675667	0.668981											12.9043	98	57.4833	0.546459	0.536388	7989.55	9.37045	9.12162
149	7.83069	0.658062	0.651928											12.8085	97	54.1472	0.514745	0.521547	7785.57	9.13121	9.07214
150	7.8836	0.647486	0.632736											12.7127	96	54.0974	0.514271	0.516444	7632.58	8.95178	9.07862
151	7.93651	0.604446	0.611051											12.6169	95	52.7264	0.501237	0.518192	7589.81	8.90163	9.05691
152	7.98942	0.578016	0.583517											12.5211	94	53.1754	0.505506	0.522351	7706.13	9.03805	8.98647
153	8.04233	0.567245	0.560605											12.4253	93	58.403	0.555202	0.531702	7896.98	9.26188	9.01969
154	8.09524	0.520393	0.550545											12.3295	92	56.3346	0.535539	0.535958	7485.28	8.77902	9.04332
155	8.14815	0.532927	0.552458											12.2337	91	59.0158	0.561028	0.530447	7774.19	9.11787	9.04025
156	8.20106	0.554146	0.559277											12.1379	90	54.9648	0.522517	0.512267	7690.55	9.01978	8.94827
157	8.25397	0.587579	0.578208											12.042	89	50.2765	0.477948	0.501403	7693.07	9.02272	8.99234
158	8.30688	0.601339	0.59159											11.9462	88	48.841	0.464302	0.486319	7504.82	8.80194	8.97009
159	8.35979	0.615048	0.603185											11.8504	87	50.6205	0.481219	0.490546	7673.17	8.99939	8.96064
160	8.4127	0.599837	0.618938											11.7546	86	51.0823	0.485609	0.505734	7679.33	9.00661	8.96227
161	8.46561	0.612122	0.628518											11.6588	85	57.1881	0.543653	0.526109	7650.28	8.97255	9.03779
162	8.51852	0.666345	0.638622											11.563	84	58.2647	0.553887	0.541692	7699.98	9.03084	9.08178
163	8.57143	0.649239	0.660905											11.4672	83	59.5576	0.566178	0.545939	7826.78	9.17955	9.10004
164	8.62434	0.665569	0.681127											11.3714	82	58.8164	0.559131	0.541642	7860.72	9.21935	9.19945
165	8.67725	0.711251	0.699967											11.2756	81	53.3163	0.506846	0.542696	7757.16	9.0979	9.22622
166	8.73016	0.713232	0.728713											11.1798	80	54.928	0.522167	0.546314	8074.08	9.46959	9.24572
167	8.78307	0.760542	0.751927											11.0839	79	58.8191	0.559157	0.559212	7814.14	9.16473	9.26883
168	8.83598	0.792968	0.767355											10.9881	78	61.4606	0.584269	0.587037	7909.89	9.27703	9.32774
169	8.88889	0.781639	0.786086											10.8923	77	65.6004	0.623623	0.609716	7959.23	9.3349	9.32232
170	8.9418	0.788392	0.79855											10.7965	76	67.9511	0.645969	0.628705	8008.32	9.39246	9.39111
171	8.99471	0.806886	0.809004											10.7007	75	66.856	0.63556	0.648936	8050.95	9.44247	9.52933
172	9.04762	0.822862	0.829361											10.6049	74	68.8066	0.654102	0.654693	8107.41	9.50868	9.72537
173	9.10053	0.845241	0.848091											10.5091	73	72.1018	0.685428	0.662707	8499.18	9.96817	9.94536
174	9.15344	0.883426	0.856127											10.4133	72	68.6283	0.652408	0.657626	8794.99	10.3151	10.0263
175	9.20635	0.882042	0.857089											10.3175	71	72.1661	0.686039	0.648197	8946.16	10.4924	10.0331
176	9.25926	0.847063	0.851849											10.1684	70	64.1833	0.610151	0.618902	8395.84	9.84696	9.89862	3	0.754679	0.328042	0.0965341
177	9.31217	0.827672	0.83201											10.0192	69	63.8474	0.606959	0.601618	8136.75	9.54309	9.72336
178	9.36508	0.819041	0.807709											9.87013	68	56.694	0.538956	0.571628	7925.67	9.29553	9.46171
179	9.41799	0.784231	0.790964											9.72102	67	59.5376	0.565987	0.562854	8047.85	9.43883	9.33808
180	9.4709	0.760538	0.776788											9.57191	66	56.3923	0.536088	0.559789	7830.7	9.18414	9.31207
181	9.52381	0.763339	0.762318											9.4228	65	59.5685	0.566281	0.560403	7868.78	9.2288	9.29109
182	9.57672	0.756792	0.761733											9.27369	64	62.2352	0.591632	0.563172	8025.85	9.41303	9.26893
183	9.62963	0.746692	0.773581											9.12458	63	57.0171	0.542027	0.570139	7836.25	9.19066	9.26556
184	9.68254	0.781302	0.791157											8.97547	62	60.9941	0.579834	0.569215	7953.36	9.328	9.23075
185	9.73545	0.819779	0.811418											8.82636	61	60.0565	0.570921	0.572379	7816.34	9.16731	9.19681
186	9.78836	0.851218	0.83689											8.67725	60	59.0826	0.561662	0.588042	7720.38	9.05476	9.21374
187	9.84127	0.858099	0.854422											8.52814	59	63.8993	0.607451	0.584067	7881.17	9.24334	9.14394
188	9.89418	0.874052	0.860276											8.37903	58	65.255	0.62034	0.592352	7908.43	9.27531	9.25409
189	9.94709	0.868963	0.863318											8.22992	57	58.9037	0.559962	0.601852	7655.76	8.97897	9.37316
190	10	0.849048	0.87157											8.08081	56	64.4138	0.612343	0.591124	8285.94	9.71807	9.39264
191	10.0529	0.866431	0.896824											7.9317	55	64.0796	0.609166	0.585866	8228.01	9.65013	9.41708
192	10.1058	0.899356	0.931922											7.78259	54	58.2564	0.553808	0.595212	7964.22	9.34074	9.44778
193	10.1587	1.00032	0.962896											7.63348	53	62.4896	0.59405	0.601935	8012.61	9.3975	9.38797
194	10.2116	1.04445	0.996718											7.48437	52	63.8195	0.606693	0.610934	7786.64	9.13248	9.37089
195	10.2646	1.00392	1.03576											7.33526	51	67.9499	0.645958	0.633634	8030.96	9.41902	9.42186
196	10.3175	1.03554	1.04606	4	0.862723	0.354497	0.305833							7.18615	50	68.8129	0.654162	0.648755	8155.21	9.56474	9.50727
197	10.3704	1.09455	1.03063											7.03704	49	70.1953	0.667304	0.656323	8181.48	9.59555	9.69627
198	10.4233	1.05185	1.03068											6.90287	48	70.4427	0.669656	0.647022	8376.73	9.82455	9.66978	2	0.389691	0.375661	0.0759337
199	10.4762	0.967292	1.02894											6.76871	47	67.8001	0.644534	0.636965	8592.41	10.0775	9.62475
200	10.5291	1.00417	1.02164											6.63454	46	63.0578	0.599452	0.620288	7918.01	9.28654	9.54901
201	10.582	1.02684	1.02153											6.50038	45	63.5232	0.603876	0.601909	7963.25	9.33961	9.4305
202	10.6349	1.05805	1.02729											6.36621	44	61.4239	0.58392	0.590967	7858.59	9.21685	9.28009
203	10.6878	1.05129	1.02973											6.23205	43	60.7762	0.577762	0.591144	7871.48	9.23198	9.29202
204	10.7407	0.996094	1.03188											6.09788	42	62.0449	0.589823	0.584446	7951.19	9.32546	9.30223
205	10.7937	1.01638	1.02619											5.96372	41	63.1513	0.600341	0.584534	7968.89	9.34622	9.31871
206	10.8466	1.03759	1.02669											5.82955	40	60.0003	0.570386	0.587993	8006.78	9.39066	9.30949
207	10.8995	1.02959	1.04248											5.69539	39	61.4699	0.584357	0.58723	7928.81	9.29921	9.33122
208	10.9524	1.05378	1.04902											5.56122	38	62.5954	0.595056	0.586987	7832.22	9.18593	9.35967
209	11.0053	1.07507	1.041											5.42706	37	61.6435	0.586008	0.585189	8043.8	9.43407	9.32578
210	11.0582	1.0491	1.03258											5.29289	36	63.0239	0.59913	0.582407	8090.21	9.48851	9.30325
211	11.1111	0.997486	1.02533											5.15873	35	59.0545	0.561395	0.576928	7862.3	9.22121	9.31675
212	11.164	0.987487	1.00276											5.02457	34	60.0068	0.570448	0.572762	7832.72	9.18652	9.33196
213	11.2169	1.01752	0.978484											4.8904	33	59.7133	0.567658	0.571088	7889.78	9.25344	9.32384
214	11.2698	0.962213	0.961547											4.75624	32	59.4526	0.56518	0.590648	8108.63	9.51012	9.44946
215	11.3228	0.927716	0.937896											4.62207	31	62.1433	0.590759	0.582513	8055.61	9.44792	9.42849
216	11.3757	0.912799	0.898243											4.48791	30	69.3421	0.659193	0.576458	8397.84	9.84932	9.41811
217	11.4286	0.869234	0.862701											4.35374	29	55.7282	0.529775	0.579823	7743.3	9.08164	9.4467
218	11.4815	0.819254	0.828351											4.21958	28	56.5287	0.537384	0.586882	7845.54	9.20155	9.41036
219	11.5344	0.784503	0.795387											4.08541	27	61.2226	0.582006	0.58449	8230.5	9.65305	9.36482
220	11.5873	0.755964	0.768506											3.95125	26	65.856	0.626053	0.605874	7900.68	9.26622	9.45018
221	11.6402	0.747979	0.752445											3.81708	25	68.0842	0.647235	0.633213	8203.73	9.62165	9.57621
222	11.6931	0.734828	0.741241											3.68292	24	66.9751	0.636692	0.646827	8107.18	9.50842	9.56121
223	11.746	0.738953	0.732373											3.54875	23	70.9081	0.67408	0.645372	8382.86	9.83174	9.59593
224	11.7989	0.72848	0.715957											3.41459	22	68.3828	0.650074	0.63775	8166.53	9.57802	9.58349
225	11.8519	0.711624	0.693006											3.28042	21	65.091	0.61878	0.634206	8048.71	9.43984	9.6048
226	11.9048	0.6659	0.665203											3.1164	20	64.0753	0.609125	0.626044	8150.68	9.55943	9.54925	1	0.631708	0.328042	0.0766617
227	11.9577	0.620072	0.637898											2.95238	19	65.1109	0.618969	0.622734	8198.05	9.61499	9.5111
228	12.0106	0.599938	0.617801											2.78836	18	66.6154	0.633272	0.611073	8146.02	9.55397	9.4826
229	12.0635	0.591955	0.606432											2.62434	17	66.642	0.633525	0.603172	8003.89	9.38727	9.43251
230	12.1164	0.611138	0.605334											2.46032	16	58.9576	0.560474	0.59374	7927.22	9.29735	9.37851
231	12.1693	0.609056	0.615273											2.2963	15	59.9194	0.569618	0.579495	7937.14	9.30898	9.35008
232	12.2222	0.614585	0.631882											2.13228	14	60.1499	0.571809	0.571425	7967.83	9.34498	9.37133
233	12.2751	0.649634	0.641386											1.96825	13	59.1231	0.562048	0.579557	8024.8	9.41179	9.36198
234	12.328	0.674998	0.650298											1.80423	12	62.3975	0.593176	0.584316	8094.52	9.49356	9.36403
235	12.381	0.658659	0.653429											1.64021	11	63.235	0.601137	0.581319	7887.34	9.25058	9.39291
236	12.4339	0.653613	0.652318											1.47619	10	62.4224	0.593412	0.585024	7945.89	9.31924	9.4134
237	12.4868	0.630239	0.657688											1.31217	9	58.5738	0.556825	0.574884	8090.93	9.48936	9.45932
238	12.5397	0.644079	0.670772											1.14815	8	61.0718	0.580572	0.569525	8112.17	9.51426	9.5379
239	12.5926	0.701848	0.687208											0.984127	7	57.064	0.542473	0.564734	8290.28	9.72316	9.62477
240	12.6455	0.72408	0.711679											0.820106	6	60.4166	0.574344	0.573635	8222.34	9.64348	9.6372
241	12.6984	0.735793	0.73728											0.656085	5	59.9026	0.569457	0.58035	8316.24	9.7536	9.693
242	12.7513	0.752594	0.755057											0.492063	4	63.2549	0.601326	0.594865	8143.93	9.55152	9.72499
243	12.8042	0.772082	0.77158											0.328042	3	64.6036	0.614147	0.605488	8350.02	9.79323	9.81554
244	12.8571	0.790738	0.792223											0.164021	2	64.6984	0.615049	0.628457	8426.66	9.88311	9.86313
245	12.9101	0.806695	0.81048											0	1	66.0041	0.627461	0.641396	8608.38	10.0962	9.98178
246	12.963	0.839006	0.820682
247	13.0159	0.843878	0.825886
248	13.0688	0.823092	0.838824
249	13.1217	0.816761	0.856702
250	13.1746	0.871383	0.872643
251	13.2275	0.928394	0.886152
252	13.2804	0.923588	0.900021
253	13.3333	0.890635	0.908055
254	13.3862	0.886107	0.911465
255	13.4392	0.91155	0.924781
256	13.4921	0.945444	0.9564
257	13.545	0.990166	0.988255
258	13.5979	1.04873	1.01697
259	13.6508	1.04539	1.05104
260	13.7037	1.05512	1.08052
261	13.7566	1.11582	1.09653
262	13.8095	1.13754	1.11571
263	13.8624	1.12879	1.13156	5	0.932286	0.216931	0.202242
264	13.9153	1.14128	1.12579
265	13.9683	1.13435	1.10803
266	14.0212	1.08698	1.10077
267	14.0741	1.04874	1.09631
268	14.127	1.09249	1.08289
269	14.1799	1.11901	1.06901
270	14.2328	1.06725	1.05843
271	14.2857	1.01755	1.03337
272	14.3386	0.995839	0.995886
273	14.3915	0.967196	0.968656
274	14.4444	0.931595	0.95145
275	14.4974	0.9311	0.931257
276	14.5503	0.931521	0.911556
277	14.6032	0.894872	0.899501
278	14.6561	0.868689	0.889044
279	14.709	0.871321	0.871924
280	14.7619	0.878816	0.850754
281	14.8148	0.845921	0.833219
282	14.8677	0.789021	0.809777
283	14.9206	0.781018	0.780114
284	14.9735	0.754108	0.757835
285	15.0265	0.730502	0.750145
286	15.0794	0.734525	0.741719
287	15.1323	0.750572	0.732984
288	15.1852	0.738886	0.738634
289	15.2381	0.710437	0.752649
290	15.291	0.758749	0.770816
291	15.3439	0.804599	0.799366
292	15.3968	0.84141	0.837288
293	15.4497	0.881637	0.876193
294	15.5026	0.900045	0.915951
295	15.5556	0.953273	0.944376
296	15.6085	1.00339	0.965679
297	15.6614	0.98353	0.990157
298	15.7143	0.988152	1.00493
299	15.7672	1.02244	1.01222
300	15.8201	1.02712	1.02823
301	15.873	1.03986	1.03678
302	15.9259	1.06357	1.03403
303	15.9788	1.03089	1.03448
304	16.0317	1.0087	1.03825	6	0.853382	0.291005	0.248339
305	16.0847	1.02936	1.03107
306	16.1376	1.05874	1.02334
307	16.1905	1.02767	1.02118
308	16.2434	0.992243	1.01732
309	16.2963	0.997878	1.01157
310	16.3492	1.01006	1.01373
311	16.4021	1.03001	1.02245
312	16.455	1.03846	1.01883
313	16.5079	1.03584	1.00174
314	16.5608	0.979782	0.971754
315	16.6138	0.924608	0.936
316	16.6667	0.88008	0.889644
317	16.7196	0.859697	0.846029
318	16.7725	0.804057	0.81212
319	16.8254	0.761707	0.781322
320	16.8783	0.755061	0.75159
321	16.9312	0.726089	0.734074
322	16.9841	0.711035	0.720772
323	17.037	0.716476	0.706716
324	17.0899	0.695201	0.70118
325	17.1429	0.684779	0.696412
326	17.1958	0.698412	0.69094
327	17.2487	0.687191	0.698531
328	17.3016	0.689119	0.702473
329	17.3545	0.733156	0.699148
330	17.4074	0.704489	0.700055
331	17.4603	0.681786	0.706122
332	17.5132	0.691725	0.710873
333	17.5661	0.719453	0.718394
334	17.619	0.756911	0.734706
335	17.672	0.742092	0.757715
336	17.7249	0.763348	0.773942
337	17.7778	0.80677	0.780522
338	17.8307	0.800588	0.792838
339	17.8836	0.789815	0.80426
340	17.9365	0.803672	0.811911
341	17.9894	0.820456	0.820481
342	18.0423	0.845023	0.826349
343	18.0952	0.843437	0.828222
344	18.1481	0.819157	0.829193
345	18.2011	0.813039	0.828361
346	18.254	0.825307	0.836754
347	18.3069	0.840867	0.85782
348	18.3598	0.885399	0.884659
349	18.4127	0.924486	0.910916
350	18.4656	0.947235	0.924138
351	18.5185	0.956593	0.928076
352	18.5714	0.906977	0.929156
353	18.6243	0.905087	0.922424
354	18.6772	0.929886	0.911059
355	18.7302	0.913578	0.928812
356	18.7831	0.899768	0.953928
357	18.836	0.995741	0.980976
358	18.8889	1.03067	1.00516
359	18.9418	1.06513	1.02141	7	0.894157	0.275132	0.246011
360	18.9947	1.03448	1.01966
361	19.0476	0.981028	1.01828
362	19.1005	0.987007	1.013
363	19.1534	1.02377	1.01374
364	19.2063	1.03871	1.01761
365	19.2593	1.03819	1.01485
366	19.3122	1.00035	0.998024
367	19.3651	0.973245	0.969978
368	19.418	0.939623	0.939945
369	19.4709	0.89848	0.920929
370	19.5238	0.888025	0.908525
371	19.5767	0.905271	0.906047
372	19.6296	0.911226	0.909075
373	19.6825	0.927234	0.901017
374	19.7354	0.913621	0.884811
375	19.7884	0.847735	0.877687
376	19.8413	0.82424	0.861742
377	19.8942	0.875606	0.834039
378	19.9471	0.847507	0.816433
379	20	0.775108	0.811123
380	20.0529	0.759705	0.796256
381	20.1058	0.797692	0.781495
382	20.1587	0.801271	0.776528
383	20.2116	0.7737	0.778262
384	20.2646	0.750275	0.773451
385	20.3175	0.768371	0.767929
386	20.3704	0.773638	0.768823
387	20.4233	0.773659	0.772048
388	20.4762	0.778171	0.773169
389	20.5291	0.766401	0.771247
390	20.582	0.773977	0.774263
391	20.6349	0.764025	0.77556
392	20.6878	0.788739	0.775819
393	20.7407	0.78466	0.785716
394	20.7937	0.767696	0.804726
395	20.8466	0.823458	0.820213
396	20.8995	0.859076	0.840771
397	20.9524	0.866176	0.865778
398	21.0053	0.887447	0.889794
399	21.0582	0.892734	0.903884
400	21.1111	0.943538	0.915071
401	21.164	0.929523	0.931848
402	21.2169	0.922113	0.948103
403	21.2698	0.971334	0.960505
404	21.3228	0.974007	0.981658
405	21.3757	1.00555	0.993509
406	21.4286	1.03529	0.9991
407	21.4815	0.981364	1.01716
408	21.5344	0.999293	1.02853
409	21.5873	1.0643	1.02669
410	21.6402	1.0624	1.04033
411	21.6931	1.02608	1.04559	8	0.820864	0.253968	0.208473
412	21.746	1.04958	1.0284
413	21.7989	1.02558	1.01494
414	21.8519	0.978372	1.00488
415	21.9048	0.995073	0.977373
416	21.9577	0.975779	0.947265
417	22.0106	0.912057	0.9209
418	22.0635	0.875046	0.884996
419	22.1164	0.846545	0.847359
420	22.1693	0.815553	0.818504
421	22.2222	0.787596	0.796906
422	22.2751	0.767781	0.77785
423	22.328	0.767055	0.760042
424	22.381	0.751263	0.741498
425	22.4339	0.726513	0.727632
426	22.4868	0.694878	0.71589
427	22.5397	0.698453	0.703584
428	22.5926	0.708342	0.691117
429	22.6455	0.689736	0.683526
430	22.6984	0.664177	0.673926
431	22.7513	0.656922	0.666272
432	22.8042	0.650453	0.66292
433	22.8571	0.670071	0.659461
434	22.9101	0.672978	0.66187
435	22.963	0.646879	0.670907
436	23.0159	0.66897	0.678819
437	23.0688	0.695636	0.69328
438	23.1217	0.709633	0.716094
439	23.1746	0.745284	0.739819
440	23.2275	0.760946	0.768109
441	23.2804	0.787595	0.795394
442	23.3333	0.837089	0.812656
443	23.3862	0.846059	0.829793
444	23.4392	0.83159	0.84397
445	23.4921	0.846632	0.846204
446	23.545	0.858481	0.850184
447	23.5979	0.848257	0.859741
448	23.6508	0.865962	0.868651
449	23.7037	0.879375	0.880861
450	23.7566	0.89118	0.891374
451	23.8095	0.919529	0.894718
452	23.8624	0.900826	0.890894
453	23.9153	0.882681	0.885838
454	23.9683	0.860254	0.885754
455	24.0212	0.865897	0.895807
456	24.0741	0.919112	0.908385
457	24.127	0.951092	0.929364
458	24.1799	0.945568	0.952168
459	24.2328	0.965148	0.95522	9

## Sheet: Coral Poetz
Skeletal calcification parameters								Stable oxygen and carbon isotopes						Trace elements
Identifier density	Distance density (mm)	Density (g cm-3)	Density (I=5) (g cm-3)	Year (density I=5)	Bulk density (I=5) (g cm-3)	Linear extension rate (cm yr-1)	Calcification rate (g cm-2 yr-1)	Identifier isotopes	Distance isotopes (mm)	δ18O (‰)	δ13C (‰)	Year (δ18O)	δ18O amplitude (‰)	Distance El/Ca (mm)	Identifier El/Ca	B (µg/g)	B/Ca (mmol/mol)	B/Ca (I=5) (mmol/mol)	Sr (µg/g)	Sr/Ca (mmol/mol)	Sr/Ca (I=5) (mmol/mol)	Year (Sr/Ca I=5)	Sr/Ca (I=5) amplitude (mmol/mol)	Sr/Ca (I=5) linear extension rate (mm y-1)	B/Ca (I=5) amplitude
1	0	0.873491	0.890242	1	0.69814	0.539683	0.376774	Po1A2_31	13.6508	-2.90654	-1.93962	4	2.17261	18.6243	15	64.3257	0.611505	0.627685	7790.69	9.13722	8.92279	5	0.830889	0.608466	0.238747
2	0.0529101	0.891741	0.883891					Po1A2_29	13.8876	-2.95395	-1.97376			18.7179	16	64.8691	0.616671	0.632183	7663.18	8.98767	8.91887
3	0.10582	0.895465	0.863429					Po1A2_27	14.1245	-3.10689	-1.78018			18.8116	17	71.1295	0.676185	0.616213	7608.04	8.923	8.83453
4	0.15873	0.862853	0.854108					Po1A2_25	14.3613	-3.38299	-1.55755			18.9052	18	63.2728	0.601496	0.607138	7287.42	8.54697	8.69168
5	0.21164	0.793593	0.842015					Po1A2_23	14.5981	-3.28487	-1.43526			18.9988	19	60.5076	0.575209	0.596987	7313.68	8.57777	8.54834
6	0.26455	0.826889	0.818966					Po1A2_21	14.835	-4.15646	-0.760315			19.0924	20	59.5524	0.566129	0.565301	7181.71	8.42298	8.37656
7	0.31746	0.831276	0.80204					Po1A2_19	15.0718	-4.4794	-0.439414			19.186	21	59.5303	0.565918	0.540604	7052.12	8.271	8.24455
8	0.37037	0.780219	0.799587					Po1A2_17	15.3086	-4.6554	-0.407388			19.2796	22	54.4639	0.517755	0.5183	6875.72	8.06411	8.17883
9	0.42328	0.778225	0.779837					Po1A2_15	15.5455	-4.6648	-0.290997			19.3732	23	50.2826	0.478007	0.497579	6724.61	7.88688	8.09978
10	0.47619	0.781324	0.75636					Po1A2_13	15.7823	-4.50788	-0.0804755			19.4668	24	48.7768	0.463691	0.476215	7033.52	8.24918	8.11126
11	0.529101	0.728139	0.739471					Po1A2_11	16.0191	-4.56114	0.0178693			19.5604	25	48.654	0.462524	0.461503	6844.7	8.02773	8.17711
12	0.582011	0.713895	0.7203						16.256					19.654	26	48.2938	0.4591	0.45196	7101.09	8.32843	8.21111
13	0.634921	0.695771	0.70022					Po1B1_95	16.4928	-4.51529	-1.11531			19.7477	27	46.726	0.444195	0.449528	7156.42	8.39332	8.19827
14	0.687831	0.682369	0.687675					Po1B1_94	16.7297	-4.43754	-1.2888			19.8413	28	45.2632	0.43029	0.452588	6869.59	8.05692	8.26236
15	0.740741	0.680929	0.676262					Po1B1_93	16.9665	-4.41754	-1.37873			19.9349	29	47.4978	0.451532	0.452566	6978.75	8.18494	8.19266
16	0.793651	0.665413	0.673516					Po1B1_91	17.2033	-4.06488	-1.8143			20.0285	30	50.2633	0.477823	0.4512	7117.95	8.34821	8.15016
17	0.846561	0.656826	0.670877					Po1B1_89	17.4402	-3.64222	-1.52113			20.1221	31	48.2822	0.45899	0.449699	6803.95	7.97993	8.16723
18	0.899471	0.682043	0.658796					Po1B1_87	17.677	-3.39208	-1.56325			20.2157	32	46.0077	0.437367	0.442336	6975.23	8.18082	8.16108
19	0.952381	0.669174	0.649359					Po1B1_85	17.9138	-2.62976	-2.01085			20.3093	33	44.4734	0.422782	0.426355	6942.36	8.14227	8.0919
20	1.00529	0.620522	0.648277					Po1B1_83	18.1507	-2.61776	-2.35044			20.4029	34	43.6253	0.414719	0.414759	6952.52	8.15419	8.13664
21	1.0582	0.618228	0.648643					Po1B1_81	18.3875	-2.49219	-2.49885			20.4965	35	41.858	0.397919	0.404887	6823.03	8.00231	8.10818
22	1.11111	0.65142	0.646521					Po1B1_79	18.6243	-2.20419	-2.36749	5	2.46049	20.5902	36	42.1831	0.401009	0.399316	6994.66	8.20361	8.10458
23	1.16402	0.683871	0.650943					Po1B1_77	18.8033	-2.21017	-2.00247			20.6838	37	40.8156	0.388009	0.39499	6853.91	8.03853	8.10999
24	1.21693	0.658566	0.652191					Po1B1_75W	18.9823	-2.838	-1.29049			20.7774	38	41.5433	0.394927	0.399636	6927	8.12425	8.13437
25	1.26984	0.642631	0.642175					Po1B1_73	19.1612	-3.4439	-0.466191			20.871	39	41.3499	0.393088	0.397335	6975.57	8.18122	8.13159
26	1.32275	0.624467	0.630293					Po1B1_71	19.3402	-3.85149	-0.141286			20.9646	40	44.3014	0.421147	0.397221	6926.97	8.12422	8.17463
27	1.37566	0.601337	0.620396					Po1B1_69	19.5191	-4.31987	0.486462			21.0582	41	40.9727	0.389502	0.400699	6982.81	8.18971	8.22718
28	1.42857	0.624463	0.609215					Po1B1_67	19.6981	-4.55307	0.346071			21.1518	42	40.7561	0.387444	0.406415	7037.42	8.25376	8.25672
29	1.48148	0.609082	0.601739					Po1B1_65	19.8771	-4.54425	0.175235			21.2454	43	43.3723	0.412314	0.409474	7151	8.38697	8.284
30	1.53439	0.586726	0.604967					Po1B1_63	20.056	-4.4564	0.258828			21.339	44	44.3564	0.421669	0.416293	7101.52	8.32894	8.29108
31	1.5873	0.587089	0.608073					Po1B1_61	20.235	-4.53513	0.482451			21.4326	45	45.9102	0.43644	0.420449	7043.27	8.26061	8.29059
32	1.64021	0.617477	0.61956					Po1B1_59	20.4139	-4.51918	0.497493			21.5263	46	44.5592	0.423598	0.423062	7013	8.22512	8.27569
33	1.69312	0.639991	0.630537					Po1B1_57	20.5929	-4.50324	0.513538			21.6199	47	42.9421	0.408225	0.424931	7035.34	8.25131	8.24033
34	1.74603	0.666518	0.636617					Po1B1_55	20.7719	-4.5022	0.672805			21.7135	48	44.7468	0.425381	0.42444	7087.46	8.31245	8.24844
35	1.79894	0.641609	0.639581					Po1B1_53	20.9508	-4.53911	0.163563			21.8071	49	45.3392	0.431012	0.426842	6950.79	8.15215	8.25695
36	1.85185	0.617489	0.63487					Po1B1_51	21.1298	-4.54509	0.457381			21.9007	50	45.6516	0.433982	0.433117	7077.84	8.30116	8.26799
37	1.90476	0.632297	0.62359					Po1B1_49	21.3087	-4.6308	0.353091			21.9943	51	45.8227	0.435608	0.43265	7049.29	8.26768	8.28834
38	1.95767	0.616437	0.617641					Po1B1_47	21.4877	-4.59592	0.355096			22.0879	52	46.2429	0.439603	0.432833	7082.41	8.30653	8.34887
39	2.01058	0.610118	0.61339					Po1B1_45	21.6667	-4.58511	0.445988			22.1815	53	44.5008	0.423042	0.432624	7174.21	8.41419	8.36508
40	2.06349	0.611863	0.605337					Po1B1_43	21.8456	-4.64176	0.438328			22.2751	54	45.4357	0.431929	0.431874	7208.83	8.45479	8.34856
41	2.1164	0.596235	0.603958					Po1B1_41	22.0246	-4.66468	0.474429			22.3687	55	45.5418	0.432939	0.432741	7146.94	8.38221	8.34736
42	2.16931	0.592033	0.601091					Po1B1_39	22.2035	-4.61585	0.595767			22.4624	56	45.4281	0.431858	0.440891	6978.85	8.18507	8.32
43	2.22222	0.609541	0.594781					Po1B1_37	22.3825	-4.49427	0.618831			22.556	57	46.6987	0.443937	0.443168	7077.31	8.30054	8.25694
44	2.27513	0.595782	0.594968					Po1B1_35W	22.5615	-4.3398	0.771256			22.6496	58	48.7874	0.463792	0.451738	7057.59	8.27742	8.28539
45	2.32804	0.580315	0.601219					Po1B1_33	22.7404	-4.23517	0.728136			22.7432	59	46.6337	0.443318	0.462776	6939.99	8.13948	8.31176
46	2.38095	0.59717	0.607763					Po1B1_31	22.9194	-4.1963	0.479443			22.8368	60	50.0489	0.475785	0.475044	7268.23	8.52446	8.32705
47	2.43386	0.623288	0.614557					Po1B1_29	23.0984	-4.17139	0.263842			22.9304	61	51.2338	0.487049	0.481604	7091.26	8.31691	8.35675
48	2.48677	0.642258	0.619788					Po1B1_27	23.2773	-3.90929	-0.0420098			23.024	62	53.1511	0.505276	0.485449	7142.5	8.377	8.3751
49	2.53968	0.629752	0.627474					Po1B1_25	23.4563	-3.7948	-0.189781			23.1176	63	52.2376	0.496591	0.4871	7184.19	8.4259	8.31606
50	2.59259	0.606471	0.63002					Po1B1_23	23.6352	-3.48476	-0.577502			23.2112	64	48.6564	0.462547	0.486009	7018.24	8.23126	8.3254
51	2.6455	0.635602	0.625241					Po1B1_21	23.8142	-3.18579	-0.77806			23.3048	65	50.9169	0.484036	0.479049	7016.5	8.22922	8.32337
52	2.69841	0.636018	0.628209					Po1B1_19	23.9932	-2.99545	-0.908423			23.3985	66	50.6602	0.481595	0.470901	7131.08	8.3636	8.22528
53	2.75132	0.618361	0.639004					Po1B1_17	24.1721	-2.60082	-1.63344			23.4921	67	49.4901	0.470473	0.480412	7133.85	8.36685	8.28365
54	2.80423	0.644591	0.643407					Po1B1_15W	24.3511	-2.83002	-1.49405			23.5857	68	47.9521	0.455852	0.489857	6766.02	7.93545	8.31524
55	2.85714	0.660446	0.649498					Po1B1_13	24.53	-2.5181	-2.25518			23.6793	69	53.6593	0.510106	0.508585	7267.11	8.52314	8.34634
56	2.91005	0.657617	0.6607					Po1B1_11	24.709	-2.38257	-2.00448	6	2.44631	23.7729	70	55.8844	0.531259	0.528096	7151.15	8.38714	8.41902
57	2.96296	0.666474	0.666262					Po1B1_9	24.89	-2.59656	-1.88347			23.8665	71	60.5107	0.575238	0.563057	7263.67	8.51911	8.52653
58	3.01587	0.674373	0.664762					Po1B1_7	25.071	-2.51398	-1.54636			23.9601	72	59.7519	0.568025	0.587469	7443.72	8.73028	8.55239
59	3.06878	0.6724	0.658295					Po1B1_5	25.252	-3.5884	-0.712879			24.0537	73	66.3402	0.630656	0.610843	7224.33	8.47298	8.50574
60	3.12169	0.652946	0.653764					Po1B1_4	25.433	-4.20729	-0.265927			24.1473	74	66.4992	0.632167	0.623742	7377.33	8.65242	8.42535
61	3.1746	0.62528	0.646305						25.614					24.2409	75	68.178	0.648127	0.633737	6952.3	8.15392	8.4311
62	3.22751	0.643821	0.641636					Poetz233	25.795	-4.50399	-1.21639			24.3346	76	67.2951	0.639734	0.629716	6920.94	8.11714	8.52629
63	3.28042	0.637076	0.645244					Poetz232	25.9761	-4.82888	-1.23545			24.4282	77	65.0092	0.618003	0.629807	7468.26	8.75906	8.54474
64	3.33333	0.649057	0.649011					Poetz231	26.1571	-4.6293	-0.752461			24.5218	78	64.2254	0.610552	0.631473	7630.12	8.9489	8.64513
65	3.38624	0.670983	0.650721					Poetz229	26.3381	-4.65022	-0.533849			24.6154	79	66.5468	0.63262	0.630967	7456	8.74468	8.79158
66	3.43915	0.644118	0.656704					Poetz227	26.5191	-4.70505	-0.560726			24.709	80	69.0541	0.656456	0.629832	7380.27	8.65586	8.80637	6	0.793733	0.687831	0.233875
67	3.49206	0.652371	0.658512					Poetz225	26.7001	-4.67116	-0.330078			24.8297	81	67.0291	0.637205	0.599452	7545.25	8.84936	8.67349
68	3.54497	0.666992	0.657277					Poetz223	26.8811	-4.63927	-0.333087			24.9503	82	64.4121	0.612326	0.572709	7531.35	8.83306	8.60106
69	3.59788	0.658097	0.659395					Poetz221	27.0621	-4.65821	-0.0342483			25.071	83	48.2468	0.458653	0.530559	7063.62	8.28448	8.53182
70	3.65079	0.664805	0.658209					Poetz219	27.2431	-4.57549	0.103137			25.1917	84	52.481	0.498905	0.492519	7147.2	8.38251	8.38344
71	3.7037	0.654708	0.663055					Poetz217	27.4241	-4.56652	0.067036			25.3124	85	46.885	0.445707	0.452376	7085.13	8.30971	8.21051
72	3.75661	0.646441	0.674052					Poetz215	27.6051	-4.49477	0.347824			25.433	86	47.0213	0.447003	0.446232	6912.68	8.10745	8.17748
73	3.80952	0.691222	0.68126					Poetz213	27.7861	-4.54958	0.331779			25.5537	87	43.2986	0.411614	0.428356	6794.11	7.96839	8.11496
74	3.86243	0.713083	0.696082					Poetz211	27.9671	-4.53164	0.122191			25.6744	88	45.015	0.42793	0.420516	6922.82	8.11935	8.04149
75	3.91534	0.700848	0.712894					Poetz209	28.1481	-4.42202	-0.0693468			25.795	89	43.079	0.409526	0.41056	6880.65	8.06989	8.01264
76	3.96825	0.728817	0.716305					Poetz207	28.3292	-4.35824	-0.0693468			25.9157	90	42.7612	0.406505	0.419647	6771.91	7.94236	8.04648
77	4.02116	0.730502	0.710211					Poetz205	28.5102	-4.24462	-0.304005			26.0364	91	41.7848	0.397223	0.421959	6789.71	7.96323	8.05181
78	4.07407	0.708275	0.696713					Poetz203	28.6912	-4.30043	-0.452422			26.1571	92	48.0781	0.457049	0.421933	6938.34	8.13756	8.0271
79	4.12698	0.682616	0.684188					Poetz201	28.8722	-4.23067	-0.643959			26.2777	93	46.2313	0.439493	0.42596	6945.56	8.14601	8.07812
80	4.17989	0.633357	0.68051					Poetz199	29.0532	-4.13201	-0.560726			26.3984	94	43.0653	0.409396	0.425688	6775.31	7.94634	8.09484
81	4.2328	0.666192	0.680531					Poetz197	29.2342	-4.00046	-0.483509			26.5191	95	44.8791	0.426638	0.4205	6989.41	8.19744	8.09197
82	4.28571	0.712109	0.685648					Poetz195	29.4152	-3.9586	-0.591813			26.6397	96	41.6419	0.395865	0.415409	6861	8.04684	8.07377
83	4.33862	0.708379	0.704744					Poetz193	29.5962	-3.91077	-0.508579			26.7604	97	45.3491	0.431106	0.420912	6926.11	8.12321	8.10137
84	4.39153	0.708204	0.718863					Poetz191	29.7772	-3.79715	-0.753266			26.8811	98	43.5537	0.414038	0.420698	6867.94	8.05499	8.10491
85	4.44444	0.728837	0.721898					Poetz189	29.9582	-3.62494	-1.00037			27.0018	99	45.9597	0.436911	0.430072	6893.01	8.08439	8.1563
86	4.49735	0.736786	0.725202					Poetz187	30.1392	-3.36781	-0.91814			27.1224	100	44.7665	0.425568	0.433275	7004.47	8.21511	8.17777
87	4.55026	0.727285	0.732058					Poetz185	30.3202	-3.42661	-1.17486			27.2431	101	46.5725	0.442736	0.444076	7080.08	8.30379	8.24291
88	4.60317	0.7249	0.742036					Poetz183	30.5013	-3.07182	-1.4737			27.3638	102	47.0337	0.447121	0.444521	7017.66	8.23058	8.28006
89	4.65608	0.742484	0.756915					Poetz181	30.6823	-2.84559	-1.83873			27.4845	103	49.2349	0.468046	0.455279	7145.64	8.38068	8.31798
90	4.70899	0.778723	0.774192					Poetz179	30.8633	-2.67915	-1.92096			27.6051	104	46.1934	0.439133	0.458389	7051.41	8.27016	8.30334
91	4.7619	0.811184	0.79563					Poetz177	31.0443	-2.61238	-2.00219			27.7258	105	50.4252	0.479362	0.459935	7166.12	8.40471	8.33756
92	4.81481	0.813668	0.815194					Poetz175	31.2253	-2.52169	-1.8287			27.8465	106	48.2082	0.458286	0.44933	7017.66	8.23059	8.30493
93	4.86772	0.83209	0.825186					Poetz174	31.4063	-2.57535	-1.75326			27.9671	107	47.8464	0.454847	0.449541	7163.52	8.40165	8.30243
94	4.92063	0.840304	0.836936					Poetz173	31.5873	-2.4888	-1.65421	7	1.85969	28.0878	108	43.657	0.415021	0.443303	7006.56	8.21757	8.25812
95	4.97354	0.828685	0.85331					Poetz172	31.7821	-2.65209	-1.41632			28.2085	109	46.3044	0.440188	0.438767	7040.73	8.25764	8.24558
96	5.02646	0.869931	0.86235					Poetz171	31.9769	-3.05388	-0.883041			28.3292	110	47.1445	0.448174	0.435169	6977.25	8.18318	8.21516
97	5.07937	0.895539	0.873933					Poetz169	32.1717	-3.37778	-0.639355			28.4498	111	45.8225	0.435607	0.44208	6964.17	8.16785	8.17613
98	5.13228	0.877291	0.886754					Poetz167	32.3665	-3.80234	-0.238226			28.5705	112	45.954	0.436857	0.437949	7033.86	8.24958	8.15281
99	5.18519	0.89822	0.887503					Poetz165	32.5613	-3.93987	0.0345422			28.6912	113	47.2918	0.449575	0.438844	6840.15	8.02239	8.14535
100	5.2381	0.892789	0.886394					Poetz163	32.7561	-3.97874	0.147861			28.8118	114	44.1318	0.419534	0.445122	6941.31	8.14103	8.13526
101	5.29101	0.873675	0.885693					Poetz161	32.9509	-4.13421	0.141844			28.9325	115	47.6149	0.452646	0.455618	6945.44	8.14588	8.13445
102	5.34392	0.889997	0.884762					Poetz159	33.1457	-4.17707	0.240121			29.0532	116	49.1245	0.466997	0.460245	6921.17	8.11741	8.14524
103	5.39683	0.873783	0.888324	2	0.761932	0.417989	0.318479	Poetz157	33.3405	-4.21992	0.285248			29.1739	117	51.4746	0.489337	0.46827	7030.39	8.24552	8.0638
104	5.44974	0.893567	0.885911					Poetz155	33.5354	-4.22989	0.459739			29.2945	118	49.7256	0.472711	0.47386	6886.16	8.07635	8.1002
105	5.50265	0.910599	0.880567					Poetz153	33.7302	-4.34848	0.588101			29.4152	119	48.3526	0.459659	0.477679	6594.12	7.73384	8.13491
106	5.55556	0.861611	0.884378					Poetz151	33.925	-4.15813	0.782648			29.5359	120	50.5551	0.480597	0.486521	7100.63	8.32789	8.15795
107	5.60847	0.863273	0.881936					Poetz149	34.1198	-4.19002	0.753566			29.6565	121	51.1333	0.486093	0.497436	7069.13	8.29094	8.21144
108	5.66138	0.892841	0.874741					Poetz147	34.3146	-4.05947	0.671335			29.7772	122	56.125	0.533547	0.513886	7128.62	8.36071	8.3396
109	5.71429	0.881355	0.872598					Poetz145	34.5094	-4.11328	0.560021			29.8979	123	55.4664	0.527285	0.520886	7114.19	8.34379	8.38218
110	5.7672	0.874625	0.861122					Poetz143	34.7042	-4.00764	0.436674			30.0186	124	57.0048	0.54191	0.525702	7140.5	8.37466	8.45057
111	5.82011	0.850897	0.840223					Poetz141	34.899	-3.94984	0.529937			30.1392	125	54.2365	0.515594	0.522329	7282.14	8.54078	8.46682
112	5.87302	0.805892	0.824362					Poetz139	35.0938	-3.71862	0.636236			30.2599	126	53.6663	0.510173	0.518723	7360.71	8.63293	8.46744
113	5.92593	0.788349	0.801401					Poetz137	35.2886	-3.50535	0.455728			30.3806	127	54.3514	0.516686	0.52547	7197.89	8.44197	8.4663
114	5.97884	0.802048	0.772847					Poetz135	35.4834	-3.11168	0.322352			30.5013	128	53.5693	0.509251	0.541724	7116.8	8.34685	8.45372
115	6.03175	0.75982	0.753601					Poetz133	35.6782	-2.6363	-0.132929			30.6219	129	60.5536	0.575646	0.557368	7135.66	8.36897	8.42334
116	6.08466	0.708124	0.739938					Poetz132	35.873	-2.37502	-0.197707	8	1.89514	30.7426	130	62.7856	0.596864	0.58635	7228.53	8.47789	8.43105
117	6.13757	0.709666	0.727932					Poetz131	36.0432	-2.42302	-0.508988			30.8633	131	61.8943	0.588392	0.589266	7231.19	8.48102	8.45841
118	6.19048	0.720032	0.719608					Poetz130	36.2135	-2.70788	-0.303002			30.9839	132	69.5948	0.661596	0.593874	7230.74	8.48049	8.49713
119	6.24339	0.74202	0.711171					Poetz129	36.3837	-3.22231	-0.148974			31.1046	133	55.1032	0.523833	0.607715	7233.46	8.48368	8.52816
120	6.2963	0.7182	0.69858					Poetz127	36.5539	-3.6947	-0.00155939			31.2253	134	62.9774	0.598688	0.617114	7300.74	8.56259	8.62982
121	6.34921	0.665938	0.696837					Poetz125	36.7242	-3.88207	-0.088805			31.346	135	70.0654	0.666069	0.611917	7360.78	8.63301	8.71874
122	6.40212	0.646712	0.703173					Poetz123	36.8944	-4.15016	0.0405592			31.4666	136	66.8374	0.635383	0.644435	7664.62	8.98936	8.72797
123	6.45503	0.711312	0.705425					Poetz121	37.0646	-4.23686	0.00947166			31.5873	137	66.8617	0.635614	0.646998	7609.79	8.92505	8.86974	7	0.918099	0.428571	0.234667
124	6.50794	0.773701	0.737147					Poetz119	37.2349	-4.19999	0.130813			31.687	138	72.2061	0.686419	0.628928	7272.83	8.52985	8.78653
125	6.56085	0.729459	0.736181					Poetz117	37.4051	-4.27016	0.0754691			31.7866	139	64.3256	0.611504	0.639699	7905.11	9.27142	8.7465
126	6.61376	0.824549	0.726692					Poetz115	37.5753	-4.16651	0.358266			31.8863	140	60.5614	0.57572	0.650231	7006.05	8.21696	8.68442
127	6.66667	0.641883	0.708764					Poetz113	37.7456	-4.20538	0.27102			31.986	141	72.5025	0.689237	0.633158	7493.96	8.78921	8.66001
128	6.71958	0.663866	0.694466					Poetz111	37.9158	-4.15555	0.229904			32.0856	142	72.4012	0.688274	0.619597	7345.14	8.61466	8.43508
129	6.77249	0.684063	0.658857					Poetz109	38.086	-4.18644	0.191797			32.1853	143	63.2264	0.601055	0.608789	7168.78	8.40782	8.42313
130	6.8254	0.65797	0.65464					Poetz107	38.2563	-4.11568	0.413422			32.285	144	57.1931	0.5437	0.577309	6946.16	8.14673	8.34092
131	6.87831	0.646501	0.651918					Poetz105	38.4265	-4.08179	0.521727			32.3846	145	54.8769	0.521681	0.540898	6955.14	8.15725	8.2357
132	6.93122	0.620799	0.651792					Poetz103	38.5967	-4.01303	0.720287			32.4843	146	55.9452	0.531837	0.527924	7143.46	8.37813	8.15772
133	6.98413	0.650255	0.654073					Poetz101	38.767	-3.87051	0.512702			32.584	147	53.2499	0.506215	0.517788	6896.56	8.08855	8.15967
134	7.03704	0.683434	0.656334					Poetz99	38.9372	-3.58846	0.164721			32.6836	148	56.403	0.536189	0.51067	6836.36	8.01794	8.1582
135	7.08995	0.669377	0.664582					Poetz97	39.1074	-3.44993	-0.13011			32.7833	149	51.8617	0.493018	0.495352	6954.47	8.15647	8.07863
136	7.14286	0.657804	0.665029					Poetz95	39.2777	-3.02137	-0.423939			32.883	150	51.1332	0.486092	0.481435	6948.86	8.14989	8.1092
137	7.19577	0.662041	0.65416					Poetz93	39.4479	-2.62172	-0.957442			32.9827	151	47.8885	0.455247	0.467166	6804.27	7.98031	8.11536
138	7.24868	0.652488	0.644169					Poetz92	39.6181	-2.46772	-1.26389			33.0823	152	45.93	0.436628	0.457498	7026.86	8.24137	8.04441
139	7.30159	0.629089	0.637631					Poetz91	39.7884	-2.24499	-1.48092	9	2.46162	33.182	153	48.8981	0.464844	0.444771	6862.65	8.04877	7.98914
140	7.3545	0.619424	0.632871					Poetz90	39.9784	-2.35511	-1.74123			33.2817	154	46.7769	0.444679	0.434726	6651.97	7.80168	7.98954
141	7.40741	0.625114	0.631713					Poetz89	40.1684	-2.41342	-1.88807			33.3813	155	44.4393	0.422458	0.434324	6713.26	7.87357	7.95164
142	7.46032	0.638239	0.635604					Poetz87	40.3583	-2.46724	-1.61429			33.481	156	42.6052	0.405022	0.429524	6805.98	7.98231	7.97965
143	7.51323	0.646698	0.648574					Poetz85	40.5483	-3.28947	-0.970479			33.5807	157	45.7185	0.434618	0.424185	6865.27	8.05185	8.07057
144	7.56614	0.648546	0.661825					Poetz83	40.7383	-4.05489	-0.333684			33.6803	158	46.3733	0.440843	0.42244	6982.04	8.18881	8.09499
145	7.61905	0.68427	0.672076					Poetz81	40.9283	-4.39068	-0.345693			33.78	159	43.9689	0.417986	0.434015	7039.59	8.2563	8.10788
146	7.67196	0.691369	0.680549					Poetz79	41.1183	-4.55911	-0.553275			33.8797	160	43.5214	0.413732	0.435325	6817.39	7.99569	8.09166
147	7.72487	0.689494	0.694401					Poetz77	41.3083	-4.55313	-0.68665			33.9793	161	48.6935	0.462899	0.43277	6860.91	8.04673	8.11931
148	7.77778	0.689066	0.701748					Poetz75	41.4983	-4.70661	-0.85412			34.079	162	46.4075	0.441168	0.436229	6796.12	7.97075	8.09152
149	7.83069	0.717805	0.701789					Poetz73	41.6883	-4.58801	-0.644531			34.1787	163	45.0292	0.428065	0.440449	7099.93	8.32707	8.10432
150	7.8836	0.721007	0.701012					Poetz71	41.8783	-4.55313	-0.539236			34.2783	164	45.7885	0.435283	0.423293	6921.11	8.11735	8.11772
151	7.93651	0.691575	0.707354					Poetz69	42.0683	-4.44251	-0.349704			34.378	165	45.7407	0.434829	0.415563	6871.95	8.05969	8.12708
152	7.98942	0.685605	0.708875					Poetz67	42.2583	-4.44749	-0.144127			34.4777	166	39.6702	0.37712	0.423521	6918.02	8.11372	8.09091
153	8.04233	0.720779	0.709467					Poetz65	42.4483	-4.3857	0.0444023			34.5773	167	42.342	0.40252	0.423565	6836.04	8.01757	8.06453
154	8.09524	0.725411	0.717928					Poetz63	42.6383	-4.40364	0.0524249			34.677	168	49.2148	0.467855	0.419456	6945.75	8.14624	8.0562
155	8.14815	0.723964	0.728631					Poetz61	42.8283	-4.24618	0.0684699			34.7767	169	45.8116	0.435503	0.428016	6808.64	7.98544	8.00571
156	8.20106	0.733878	0.735087					Poetz59	43.0183	-4.22824	0.110588			34.8763	170	43.5792	0.414281	0.436928	6836.42	8.01802	8.0703
157	8.25397	0.739121	0.739649					Poetz57	43.2083	-3.79272	0.249979			34.976	171	44.1725	0.419921	0.428781	6702.78	7.86128	8.06279
158	8.30688	0.75306	0.744982					Poetz55	43.3983	-3.34339	0.0539982			35.0757	172	47.0293	0.447079	0.454041	7111.4	8.34052	8.21123
159	8.35979	0.748222	0.753357					Poetz53	43.5883	-3.0642	-0.320622			35.1753	173	44.9297	0.427119	0.464752	6913.71	8.10867	8.23614
160	8.4127	0.750628	0.755805					Poetz51	43.7783	-2.76422	-0.898244			35.275	174	59.0976	0.561805	0.472882	7441.47	8.72764	8.29311
161	8.46561	0.775756	0.749432					Poetz50	43.9683	-2.70688	-0.98993	10	2.01567	35.3747	175	49.2127	0.467835	0.505442	6942.62	8.14258	8.2629
162	8.51852	0.75136	0.752966					Poetz49	44.149	-2.86587	-1.0948			35.4743	176	48.4489	0.460574	0.540176	6945.65	8.14613	8.3613
163	8.57143	0.721193	0.761182					Poetz48	44.3298	-2.81451	-1.15339			35.574	177	64.1547	0.60988	0.542195	6982.62	8.18948	8.45022
164	8.62434	0.765895	0.76749					Poetz47	44.5106	-3.02533	-0.927325			35.6737	178	63.1983	0.600788	0.544591	7333.22	8.60068	8.5356
165	8.67725	0.791703	0.785439					Poetz45	44.6914	-3.44605	-0.640958			35.7733	179	60.1595	0.5719	0.5672	7820.54	9.17223	8.62207
166	8.73016	0.807298	0.806531					Poetz43	44.8721	-4.1495	-0.674616			35.873	180	50.4728	0.479814	0.559564	7306.6	8.56946	8.63122	8	1.1761	0.391534	0.244253
167	8.78307	0.841103	0.809064					Poetz41	45.0529	-4.37574	-0.50514			35.9788	181	60.3404	0.57362	0.544016	7314.3	8.5785	8.53604
168	8.83598	0.826656	0.816189					Poetz39	45.2337	-4.62289	-0.500126			36.0847	182	60.1384	0.5717	0.537244	7021.63	8.23524	8.3243
169	8.88889	0.778561	0.828787					Poetz37	45.4145	-4.69565	-0.521185			36.1905	183	55.0207	0.523048	0.539409	6927.43	8.12476	8.25835
170	8.9418	0.827329	0.831913					Poetz35	45.5952	-4.64009	-0.409306			36.2963	184	56.5974	0.538037	0.524269	6917.89	8.11357	8.16748
171	8.99471	0.870288	0.83897					Poetz33	45.776	-4.72256	-0.428926			36.4021	185	51.6114	0.490639	0.508196	7025.41	8.23967	8.13537
172	9.04762	0.856733	0.853821					Poetz31	45.9568	-4.63685	-0.14513			36.5079	186	52.3776	0.497922	0.496939	6926.92	8.12416	8.12286
173	9.10053	0.861937	0.863986					Poetz29	46.1376	-4.65877	0.136661			36.6138	187	51.6847	0.491335	0.471858	6884.75	8.0747	8.08361
174	9.15344	0.852821	0.875175					Poetz27	46.3183	-4.56609	0.15772			36.7196	188	49.0998	0.466762	0.462683	6874.09	8.0622	8.03881
175	9.20635	0.878151	0.895003					Poetz25	46.4991	-4.38893	0.210439			36.8254	189	43.4059	0.412634	0.444911	6750.54	7.9173	7.96638
176	9.25926	0.926234	0.916638					Poetz23	46.6799	-4.52224	0.272041			36.9312	190	46.7854	0.444761	0.43138	6834.42	8.01567	7.96209
177	9.31217	0.955871	0.93898					Poetz21	46.8607	-4.52822	0.213878			37.037	191	43.0305	0.409065	0.432636	6618.14	7.76201	8.069
178	9.36508	0.970115	0.963778					Poetz19	47.0414	-4.46144	0.173765			37.1429	192	44.568	0.423681	0.442806	6866.49	8.05328	8.15278
179	9.41799	0.964527	0.979072					Poetz17	47.2222	-4.38769	0.103568			37.2487	193	49.7604	0.473042	0.441793	7329.85	8.59673	8.19112
180	9.4709	1.00215	0.986254					Poetz15	47.403	-4.13776	0.072049			37.3545	194	48.755	0.463484	0.437038	7107.7	8.33618	8.20373
181	9.52381	1.0027	0.987526					Poetz13	47.5838	-3.94022	-0.0699185			37.4603	195	46.2524	0.439693	0.436706	6997.91	8.20741	8.25852
182	9.57672	0.991781	0.989724	3	0.811231	0.407407	0.330502	Poetz11	47.7646	-3.63426	-0.104014			37.5661	196	40.5294	0.385288	0.428334	6671.88	7.82503	8.20814
183	9.62963	0.976472	0.984057					Poetz09	47.9453	-3.64622	-0.196273			37.672	197	44.3935	0.422022	0.433656	7100.07	8.32723	8.22184
184	9.68254	0.975517	0.973361					Poetz08	48.1261	-3.39775	-0.244664			37.7778	198	45.3572	0.431184	0.436013	7115.08	8.34484	8.24131
185	9.73545	0.973811	0.957692					Poetz07	48.3069	-3.36418	-0.216329			37.8836	199	51.5542	0.490094	0.446532	7166.12	8.4047	8.3352
186	9.78836	0.949223	0.942321					Poetz06	48.4877	-3.15835	-0.0956228			37.9894	200	47.492	0.451477	0.450281	7080.88	8.30473	8.30201
187	9.84127	0.913435	0.924656					Poetz05	48.6684	-3.02146	-0.170634	11		38.0952	201	46.0617	0.437881	0.448601	7072.17	8.29452	8.22739
188	9.89418	0.899616	0.908887											38.2011	202	46.3657	0.44077	0.448032	6958.54	8.16124	8.17553
189	9.94709	0.887195	0.897414											38.3069	203	44.4736	0.422783	0.466751	6796.97	7.97174	8.19046
190	10	0.894968	0.883648											38.4127	204	51.2548	0.487248	0.493039	6945.02	8.14539	8.22243
191	10.0529	0.891855	0.865972											38.5185	205	57.3374	0.545072	0.533625	7144.57	8.37943	8.31974
192	10.1058	0.844606	0.8499											38.6243	206	59.8884	0.569322	0.564996	7208.45	8.45435	8.37372
193	10.1587	0.811237	0.828231											38.7302	207	67.7121	0.643698	0.580326	7373.38	8.64779	8.42924
194	10.2116	0.806831	0.800175											38.836	208	60.9735	0.579638	0.60112	7027.12	8.24167	8.48503
195	10.2646	0.786625	0.779134											38.9418	209	59.3179	0.563899	0.617824	7181.69	8.42297	8.60503
196	10.3175	0.751577	0.764634											39.0476	210	68.2744	0.649043	0.624516	7382.42	8.65838	8.67004
197	10.3704	0.739397	0.749069											39.1534	211	68.6737	0.652839	0.638063	7720.04	9.05436	8.82208
198	10.4233	0.738737	0.73836											39.2593	212	71.2321	0.67716	0.642212	7650.52	8.97282	8.89168
199	10.4762	0.729009	0.730831											39.3651	213	68.0988	0.647374	0.646084	7675.29	9.00188	8.97004
200	10.5291	0.73308	0.717706											39.4709	214	61.5	0.584644	0.651396	7478.39	8.77094	9.01041
201	10.582	0.713929	0.703617											39.5767	215	70.311	0.668404	0.656467	7716.49	9.05019	9.07516
202	10.6349	0.673776	0.695376											39.6825	216	71.4673	0.679396	0.672587	7892.16	9.25622	9.13819
203	10.6878	0.668289	0.682178											39.7884	217	73.8992	0.702515	0.709116	7926.53	9.29654	9.23563	9	1.25361	0.417989	0.257126
204	10.7407	0.687807	0.667195											39.9232	218	76.5778	0.727978	0.706916	7944.01	9.31704	9.2221
205	10.7937	0.66709	0.663047											40.058	219	80.7129	0.767289	0.705062	7893.8	9.25816	9.16513
206	10.8466	0.639013	0.664954											40.1929	220	69.154	0.657405	0.69246	7658.8	8.98254	9.03907
207	10.8995	0.653036	0.654274											40.3277	221	70.4919	0.670123	0.667092	7649.29	8.97138	8.93276
208	10.9524	0.677826	0.644484											40.4625	222	67.2713	0.639507	0.619739	7389.12	8.66624	8.73815
209	11.0053	0.634403	0.651553											40.5974	223	63.2348	0.601135	0.59214	7490.76	8.78546	8.57157
210	11.0582	0.61814	0.654198											40.7322	224	55.8075	0.530528	0.574627	7064.17	8.28513	8.3224
211	11.1111	0.67436	0.648528											40.867	225	54.6375	0.519405	0.547332	6948.65	8.14964	8.20665
212	11.164	0.66626	0.656367											41.0019	226	61.2811	0.582562	0.528205	6587.05	7.72554	8.07931
213	11.2169	0.649475	0.669409											41.1367	227	52.915	0.50303	0.530877	6895.63	8.08746	8.06264
214	11.2698	0.6736	0.672192											41.2715	228	53.1745	0.505498	0.534196	6947.89	8.14876	8.03743
215	11.3228	0.683349	0.681925											41.4064	229	57.2129	0.543888	0.514978	6993.11	8.20179	8.11399
216	11.3757	0.688275	0.695803											41.5412	230	56.3835	0.536003	0.516071	6841.16	8.02358	8.11444
217	11.4286	0.714928	0.707519											41.6761	231	51.1729	0.48647	0.501669	6913.43	8.10833	8.0829
218	11.4815	0.71886	0.718689											41.8109	232	53.4899	0.508496	0.481115	6897.56	8.08973	8.07653
219	11.5344	0.73218	0.722487											41.9457	233	45.5995	0.433487	0.460899	6813.43	7.99106	8.05287
220	11.5873	0.739203	0.717931											42.0806	234	46.4022	0.441118	0.458324	6965.98	8.16997	8.08519
221	11.6402	0.707262	0.717483											42.2154	235	45.7505	0.434922	0.45199	6740.26	7.90524	8.10575
222	11.6931	0.692149	0.716972											42.3502	236	49.8188	0.473597	0.452625	7051.23	8.26995	8.13507
223	11.746	0.716622	0.722327											42.4851	237	50.1584	0.476826	0.46344	6985.22	8.19253	7.98202
224	11.7989	0.729623	0.739023											42.6199	238	45.9337	0.436663	0.479083	6938.43	8.13766	8.11063
225	11.8519	0.765977	0.75387											42.7547	239	52.0901	0.495189	0.494874	6313.51	7.40473	8.1425
226	11.9048	0.790743	0.761472											42.8896	240	53.9785	0.513141	0.511723	7288.55	8.54829	8.22515
227	11.9577	0.766387	0.775036											43.0244	241	58.1239	0.552549	0.555325	7187.06	8.42926	8.39731
228	12.0106	0.754631	0.783934											43.1592	242	59.0209	0.561075	0.56781	7337.59	8.6058	8.57433
229	12.0635	0.79744	0.783367											43.2941	243	68.8665	0.654672	0.564776	7672.37	8.99845	8.46484
230	12.1164	0.81047	0.78935											43.4289	244	58.6564	0.557611	0.611228	7068.21	8.28986	8.56401
231	12.1693	0.787908	0.798631											43.5637	245	52.383	0.497973	0.644081	6821.75	8.00081	8.61234
232	12.2222	0.796299	0.794756											43.6986	246	82.5559	0.784809	0.646461	7609.86	8.92513	8.5965
233	12.2751	0.80104	0.793276											43.8334	247	76.3001	0.725338	0.657676	7543.64	8.84747	8.59502
234	12.328	0.778063	0.802738											43.9683	248	70.1187	0.666576	0.684151	7604.81	8.91921	8.63219	10	0.550092	0.470018	0.215728
235	12.381	0.803068	0.818214											44.1361	249	64.5546	0.613681	0.64566	7061.92	8.28249	8.50991
236	12.4339	0.835221	0.830886											44.304	250	66.3083	0.630352	0.632547	6980.2	8.18665	8.4441
237	12.4868	0.873679	0.840558											44.4718	251	62.3109	0.592352	0.61205	7088.54	8.31371	8.32077
238	12.5397	0.864398	0.847812											44.6397	252	69.4034	0.659776	0.59878	7263.08	8.51842	8.33125
239	12.5926	0.826422	0.855781											44.8076	253	59.3381	0.564091	0.589135	7079.06	8.3026	8.41386
240	12.6455	0.839341	0.857145											44.9754	254	57.5748	0.547329	0.58706	7106.6	8.33489	8.41467
241	12.6984	0.875068	0.866261											45.1433	255	61.2354	0.582128	0.570573	7332.39	8.5997	8.41112
242	12.7513	0.880495	0.879746											45.3112	256	61.2197	0.581978	0.565955	7091.99	8.31775	8.36933
243	12.8042	0.909982	0.89236											45.479	257	60.7318	0.57734	0.557388	7247.94	8.50066	8.37177
244	12.8571	0.893846	0.90139											45.6469	258	56.9091	0.541	0.545089	6900.91	8.09365	8.32168
245	12.9101	0.90241	0.905988											45.8148	259	53.0689	0.504494	0.54001	7116.98	8.34707	8.32815
246	12.963	0.920216	0.912494											45.9826	260	54.7665	0.520632	0.521771	7118.85	8.34926	8.28944
247	13.0159	0.903483	0.927543											46.1505	261	58.5483	0.556583	0.52326	7119.59	8.35013	8.30687
248	13.0688	0.942515	0.946872											46.3183	262	51.1388	0.486145	0.532065	7082.91	8.30711	8.29172
249	13.1217	0.96909	0.961625											46.4862	263	57.6923	0.548445	0.531495	6975.19	8.18077	8.35047
250	13.1746	0.999056	0.967695											46.6541	264	57.7002	0.548521	0.537381	7052.39	8.27131	8.33484
251	13.2275	0.993981	0.967304											46.8219	265	54.4665	0.51778	0.530168	7369.34	8.64304	8.31268
252	13.2804	0.933832	0.969541											46.9898	266	61.6439	0.586011	0.528174	7052.96	8.27199	8.29401
253	13.3333	0.940559	0.9576											47.1577	267	47.3455	0.450085	0.519943	6988.41	8.19627	8.31394
254	13.3862	0.980279	0.942884											47.3255	268	56.6433	0.538474	0.509989	6895.61	8.08744	8.24964
255	13.4392	0.939348	0.94514											47.4934	269	53.3709	0.507365	0.485396	7137.37	8.37098	8.20252
256	13.4921	0.920403	0.952313											47.6612	270	49.2314	0.468013	0.487273	7095.18	8.3215	8.20695
257	13.545	0.945112	0.956796											47.8291	271	48.7088	0.463045	0.468424	6852.11	8.03642	8.19468
258	13.5979	0.976426	0.971126											47.997	272	48.3325	0.459468	0.498716	7007.28	8.21841	8.13338
259	13.6508	1.00269	0.979102	4	0.709097	0.497354	0.352673							48.1648	273	46.7294	0.444228	0.519584	6843.32	8.02611	8.09917
260	13.7037	1.011	0.974453											48.3327	274	69.3033	0.658824	0.535617	6876.03	8.06447	8.09246
261	13.7566	0.960284	0.965444											48.5006	275	60.2075	0.572356	0.551777	6949.34	8.15045	8.0821
262	13.8095	0.921868	0.94844											48.6684	276	57.1415	0.543209	0.570774	6823.5	8.00286	8.05283	11
263	13.8624	0.931377	0.924502
264	13.9153	0.91767	0.91216
265	13.9683	0.89131	0.904086
266	14.0212	0.898573	0.886269
267	14.0741	0.881497	0.862786
268	14.127	0.842292	0.84958
269	14.1799	0.800257	0.828173
270	14.2328	0.825282	0.801686
271	14.2857	0.791537	0.787445
272	14.3386	0.749063	0.781283
273	14.3915	0.771088	0.762059
274	14.4444	0.769447	0.745396
275	14.4974	0.729161	0.733638
276	14.5503	0.708219	0.713589
277	14.6032	0.690275	0.692781
278	14.6561	0.670841	0.674008
279	14.709	0.665405	0.656814
280	14.7619	0.635298	0.642382
281	14.8148	0.622248	0.626707
282	14.8677	0.618118	0.609964
283	14.9206	0.592464	0.602985
284	14.9735	0.581689	0.600228
285	15.0265	0.600403	0.590091
286	15.0794	0.608468	0.582742
287	15.1323	0.567429	0.585189
288	15.1852	0.555721	0.58558
289	15.2381	0.593924	0.576723
290	15.291	0.602361	0.578549
291	15.3439	0.564183	0.588277
292	15.3968	0.576559	0.591137
293	15.4497	0.604358	0.593446
294	15.5026	0.608225	0.602028
295	15.5556	0.613906	0.609394
296	15.6085	0.607093	0.608277
297	15.6614	0.613389	0.605923
298	15.7143	0.598773	0.609543
299	15.7672	0.596453	0.615904
300	15.8201	0.632007	0.614771
301	15.873	0.638898	0.614007
302	15.9259	0.607721	0.62097
303	15.9788	0.594957	0.623208
304	16.0317	0.631265	0.616686
305	16.0847	0.6432	0.62203
306	16.1376	0.606286	0.640525
307	16.1905	0.634444	0.642329
308	16.2434	0.687433	0.634999
309	16.2963	0.640282	0.638063
310	16.3492	0.60655	0.633934
311	16.4021	0.621605	0.61497
312	16.455	0.613802	0.614232
313	16.5079	0.59261	0.623956
314	16.5608	0.636596	0.628858
315	16.6138	0.655168	0.644793
316	16.6667	0.646113	0.664116
317	16.7196	0.69348	0.668508
318	16.7725	0.689221	0.66878
319	16.8254	0.658558	0.673849
320	16.8783	0.656525	0.667804
321	16.9312	0.671461	0.663481
322	16.9841	0.663256	0.666879
323	17.037	0.667606	0.667114
324	17.0899	0.675545	0.666276
325	17.1429	0.657701	0.674407
326	17.1958	0.667273	0.676385
327	17.2487	0.703908	0.672632
328	17.3016	0.677497	0.685728
329	17.3545	0.656779	0.703112
330	17.4074	0.723182	0.70681
331	17.4603	0.754196	0.715404
332	17.5132	0.722395	0.729172
333	17.5661	0.720468	0.726058
334	17.619	0.72562	0.716764
335	17.672	0.707612	0.717495
336	17.7249	0.707723	0.723406
337	17.7778	0.726049	0.732942
338	17.8307	0.750026	0.745659
339	17.8836	0.7733	0.755506
340	17.9365	0.771195	0.770848
341	17.9894	0.75696	0.787195
342	18.0423	0.802759	0.792936
343	18.0952	0.831761	0.788135
344	18.1481	0.802006	0.794966
345	18.2011	0.747191	0.801907
346	18.254	0.791112	0.79803
347	18.3069	0.837464	0.803105
348	18.3598	0.812377	0.824259
349	18.4127	0.82738	0.837134
350	18.4656	0.852963	0.840806
351	18.5185	0.855488	0.850175
352	18.5714	0.855823	0.860238
353	18.6243	0.859219	0.860342	5	0.684007	0.608466	0.416195
354	18.6772	0.877698	0.851896
355	18.7302	0.853481	0.840703
356	18.7831	0.813261	0.821522
357	18.836	0.799855	0.791227
358	18.8889	0.763316	0.770487
359	18.9418	0.726224	0.751789
360	18.9947	0.749778	0.7313
361	19.0476	0.719773	0.718123
362	19.1005	0.697409	0.70314
363	19.1534	0.697434	0.676464
364	19.2063	0.651306	0.655095
365	19.2593	0.616396	0.638336
366	19.3122	0.61293	0.622433
367	19.3651	0.613614	0.617755
368	19.418	0.617918	0.621113
369	19.4709	0.627918	0.621804
370	19.5238	0.633183	0.619485
371	19.5767	0.616389	0.624996
372	19.6296	0.602018	0.628574
373	19.6825	0.645472	0.628356
374	19.7354	0.64581	0.636108
375	19.7884	0.632092	0.650119
376	19.8413	0.655151	0.651329
377	19.8942	0.672069	0.649601
378	19.9471	0.651522	0.65488
379	20	0.637168	0.659575
380	20.0529	0.65849	0.657087
381	20.1058	0.678626	0.661585
382	20.1587	0.659629	0.671023
383	20.2116	0.674012	0.66804
384	20.2646	0.68436	0.656772
385	20.3175	0.643574	0.655983
386	20.3704	0.622287	0.650909
387	20.4233	0.655682	0.635029
388	20.4762	0.648642	0.62753
389	20.5291	0.604958	0.627621
390	20.582	0.606081	0.622986
391	20.6349	0.622741	0.622404
392	20.6878	0.632509	0.629818
393	20.7407	0.645729	0.63452
394	20.7937	0.642031	0.636425
395	20.8466	0.629587	0.637848
396	20.8995	0.632267	0.626666
397	20.9524	0.639624	0.617742
398	21.0053	0.58982	0.61609
399	21.0582	0.597415	0.614327
400	21.1111	0.621324	0.611611
401	21.164	0.623454	0.628931
402	21.2169	0.626043	0.646646
403	21.2698	0.676418	0.651646
404	21.3228	0.685991	0.654105
405	21.3757	0.646325	0.656276
406	21.4286	0.635746	0.644813
407	21.4815	0.636901	0.631827
408	21.5344	0.619104	0.627798
409	21.5873	0.621058	0.626996
410	21.6402	0.62618	0.627526
411	21.6931	0.631738	0.62809
412	21.746	0.63955	0.623455
413	21.7989	0.621926	0.61595
414	21.8519	0.597879	0.608297
415	21.9048	0.588656	0.600893
416	21.9577	0.593477	0.596119
417	22.0106	0.602525	0.601783
418	22.0635	0.598057	0.611
419	22.1164	0.626203	0.614288
420	22.1693	0.634739	0.616193
421	22.2222	0.609915	0.621504
422	22.2751	0.612052	0.619182
423	22.328	0.624614	0.613222
424	22.381	0.614591	0.616045
425	22.4339	0.604942	0.616285
426	22.4868	0.624028	0.611513
427	22.5397	0.613251	0.618771
428	22.5926	0.600755	0.630477
429	22.6455	0.650879	0.63604
430	22.6984	0.663474	0.646028
431	22.7513	0.651839	0.657662
432	22.8042	0.663193	0.658769
433	22.8571	0.658923	0.658822
434	22.9101	0.656414	0.668403
435	22.963	0.663742	0.674166
436	23.0159	0.699745	0.678825
437	23.0688	0.692007	0.691492
438	23.1217	0.682219	0.704441
439	23.1746	0.719749	0.709297
440	23.2275	0.728485	0.713081
441	23.2804	0.724026	0.719828
442	23.3333	0.710928	0.72625
443	23.3862	0.715954	0.727381
444	23.4392	0.751859	0.720613
445	23.4921	0.734139	0.716319
446	23.545	0.690184	0.715102
447	23.5979	0.689459	0.715666
448	23.6508	0.709868	0.728553
449	23.7037	0.75468	0.75142
450	23.7566	0.798572	0.768788
451	23.8095	0.804521	0.781919
452	23.8624	0.776297	0.786603
453	23.9153	0.775524	0.780428
454	23.9683	0.778098	0.776217
455	24.0212	0.767701	0.778227
456	24.0741	0.783465	0.780226
457	24.127	0.786348	0.77713
458	24.1799	0.785518	0.78253
459	24.2328	0.762616	0.790725
460	24.2857	0.794702	0.793756
461	24.3386	0.824439	0.803761
462	24.3915	0.801503	0.821656
463	24.4444	0.835547	0.834146
464	24.4974	0.85209	0.846083
465	24.5503	0.85715	0.858807
466	24.6032	0.884122	0.864856
467	24.6561	0.865126	0.87863
468	24.709	0.86579	0.887517	6	0.654765	0.687831	0.450368
469	24.7619	0.920961	0.88099
470	24.8148	0.901587	0.878121
471	24.8677	0.851484	0.874173
472	24.9206	0.850781	0.854436
473	24.9735	0.846052	0.828135
474	25.0265	0.822276	0.800764
475	25.0794	0.770081	0.772274
476	25.1323	0.714628	0.744141
477	25.1852	0.708331	0.709175
478	25.2381	0.705391	0.677273
479	25.291	0.647442	0.661346
480	25.3439	0.610575	0.622666
481	25.3968	0.634989	0.573737
482	25.4497	0.514934	0.525949
483	25.5026	0.460745	0.483313
484	25.5556	0.4085	0.432106
485	25.6085	0.397398	0.408799
486	25.6614	0.378952	0.411956
487	25.7143	0.398401	0.425418
488	25.7672	0.476531	0.436337
489	25.8201	0.475806	0.455064
490	25.873	0.451997	0.473383
491	25.9259	0.472586	0.480152
492	25.9788	0.489995	0.482711
493	26.0317	0.510379	0.490103
494	26.0847	0.488601	0.503295
495	26.1376	0.488953	0.51184
496	26.1905	0.538549	0.517023
497	26.2434	0.532717	0.527964
498	26.2963	0.536295	0.533595
499	26.3492	0.543305	0.531007
500	26.4021	0.517107	0.536032
501	26.455	0.525613	0.537585
502	26.5079	0.557842	0.532368
503	26.5608	0.544058	0.540021
504	26.6138	0.517221	0.546403
505	26.6667	0.555371	0.543299
506	26.7196	0.557522	0.541839
507	26.7725	0.54232	0.547462
508	26.8254	0.536762	0.543309
509	26.8783	0.545333	0.536889
510	26.9312	0.534608	0.542284
511	26.9841	0.525422	0.550554
512	27.037	0.569295	0.552244
513	27.0899	0.578114	0.552649
514	27.1429	0.55378	0.549845
515	27.1958	0.536633	0.537823
516	27.2487	0.511401	0.529162
517	27.3016	0.509188	0.531476
518	27.3545	0.534807	0.538073
519	27.4074	0.565352	0.547594
520	27.4603	0.569619	0.564288
521	27.5132	0.559005	0.583001
522	27.5661	0.592656	0.58259
523	27.619	0.628373	0.585733
524	27.672	0.563298	0.592467
525	27.7249	0.585334	0.582812
526	27.7778	0.592673	0.564799
527	27.8307	0.544382	0.564312
528	27.8836	0.538308	0.566547
529	27.9365	0.560863	0.569056
530	27.9894	0.596509	0.575627
531	28.0423	0.605218	0.578301
532	28.0952	0.577237	0.584313
533	28.1481	0.551679	0.586907
534	28.2011	0.590923	0.590385
535	28.254	0.609479	0.59966
536	28.3069	0.622608	0.60622
537	28.3598	0.623609	0.601123
538	28.4127	0.584481	0.595303
539	28.4656	0.565437	0.590017
540	28.5185	0.580379	0.582981
541	28.5714	0.596179	0.577834
542	28.6243	0.588428	0.580489
543	28.6772	0.558748	0.587916
544	28.7302	0.578713	0.597347
545	28.7831	0.617511	0.613606
546	28.836	0.643335	0.638306
547	28.8889	0.669721	0.654929
548	28.9418	0.682253	0.662273
549	28.9947	0.661826	0.672746
550	29.0476	0.654231	0.712567
551	29.1005	0.695697	0.712707
552	29.1534	0.868826	0.712429
553	29.2063	0.682955	0.729599
554	29.2593	0.660436	0.736518
555	29.3122	0.740081	0.697771
556	29.3651	0.73029	0.691208
557	29.418	0.675094	0.694778
558	29.4709	0.650139	0.682634
559	29.5238	0.678287	0.670301
560	29.5767	0.67936	0.675282
561	29.6296	0.668625	0.689212
562	29.6825	0.699998	0.69309
563	29.7354	0.719792	0.694692
564	29.7884	0.697676	0.699375
565	29.8413	0.687371	0.694754
566	29.8942	0.69204	0.68595
567	29.9471	0.676893	0.68828
568	30	0.67577	0.697246
569	30.0529	0.709328	0.711626
570	30.1058	0.732201	0.727652
571	30.1587	0.763938	0.742048
572	30.2116	0.757023	0.752893
573	30.2646	0.747752	0.758502
574	30.3175	0.763551	0.761477
575	30.3704	0.760245	0.762836
576	30.4233	0.778814	0.770086
577	30.4762	0.763817	0.788886
578	30.5291	0.784004	0.806197
579	30.582	0.857548	0.810534
580	30.6349	0.8468	0.823098
581	30.6878	0.800502	0.836625
582	30.7407	0.826638	0.839884
583	30.7937	0.851635	0.847888
584	30.8466	0.873847	0.854834
585	30.8995	0.886817	0.856662
586	30.9524	0.835233	0.857509
587	31.0053	0.83578	0.847215
588	31.0582	0.855865	0.834232
589	31.1111	0.822382	0.839717
590	31.164	0.821898	0.843329
591	31.2169	0.86266	0.842262
592	31.2698	0.853839	0.855104
593	31.3228	0.850532	0.868799
594	31.3757	0.886589	0.877283
595	31.4286	0.890375	0.889543
596	31.4815	0.905079	0.894866
597	31.5344	0.91514	0.89596
598	31.5873	0.877146	0.897383	7	0.753935	0.428571	0.323115
599	31.6402	0.892058	0.895121
600	31.6931	0.897491	0.891422
601	31.746	0.893768	0.893545
602	31.7989	0.896647	0.885104
603	31.8519	0.887762	0.868567
604	31.9048	0.849852	0.846301
605	31.9577	0.814808	0.816212
606	32.0106	0.782434	0.781927
607	32.0635	0.746205	0.752886
608	32.1164	0.716337	0.726724
609	32.1693	0.704648	0.705565
610	32.2222	0.683998	0.686864
611	32.2751	0.676637	0.675473
612	32.328	0.6527	0.66368
613	32.381	0.659381	0.650581
614	32.4339	0.645683	0.636401
615	32.4868	0.618503	0.640865
616	32.5397	0.605739	0.650325
617	32.5926	0.675022	0.65484
618	32.6455	0.706679	0.663145
619	32.6984	0.668255	0.67627
620	32.7513	0.660031	0.676775
621	32.8042	0.671364	0.676385
622	32.8571	0.677545	0.68507
623	32.9101	0.704728	0.69101
624	32.963	0.711684	0.699829
625	33.0159	0.689727	0.713768
626	33.0688	0.715462	0.720735
627	33.1217	0.747239	0.729808
628	33.1746	0.739564	0.744065
629	33.2275	0.757046	0.751221
630	33.2804	0.761013	0.744855
631	33.3333	0.751243	0.733535
632	33.3862	0.715407	0.715818
633	33.4392	0.682968	0.706415
634	33.4921	0.668457	0.696387
635	33.545	0.714002	0.684395
636	33.5979	0.701098	0.681175
637	33.6508	0.655452	0.684762
638	33.7037	0.666867	0.675296
639	33.7566	0.68639	0.66787
640	33.8095	0.666674	0.674263
641	33.8624	0.663968	0.680208
642	33.9153	0.687419	0.685231
643	33.9683	0.696592	0.699064
644	34.0212	0.711502	0.711409
645	34.0741	0.735837	0.714905
646	34.127	0.725697	0.717366
647	34.1799	0.704899	0.721762
648	34.2328	0.708895	0.721891
649	34.2857	0.733481	0.726029
650	34.3386	0.736485	0.737842
651	34.3915	0.746384	0.745505
652	34.4444	0.763964	0.748909
653	34.4974	0.747208	0.752718
654	34.5503	0.750502	0.753324
655	34.6032	0.755531	0.752213
656	34.6561	0.749416	0.755066
657	34.709	0.758407	0.758582
658	34.7619	0.761473	0.756117
659	34.8148	0.768081	0.752738
660	34.8677	0.743204	0.744967
661	34.9206	0.732524	0.735444
662	34.9735	0.719551	0.73269
663	35.0265	0.713859	0.736499
664	35.0794	0.754312	0.740596
665	35.1323	0.762248	0.755766
666	35.1852	0.75301	0.777101
667	35.2381	0.795403	0.790515
668	35.291	0.820531	0.802377
669	35.3439	0.821386	0.819176
670	35.3968	0.821555	0.834522
671	35.4497	0.837007	0.849892
672	35.5026	0.872131	0.866643
673	35.5556	0.897382	0.88937
674	35.6085	0.905142	0.912283
675	35.6614	0.935187	0.931195
676	35.7143	0.95157	0.954514
677	35.7672	0.966694	0.985681
678	35.8201	1.01398	1.006
679	35.873	1.06098	1.00634	8	0.81932	0.391534	0.320792
680	35.9259	1.03677	0.995982
681	35.9788	0.953299	0.977635
682	36.0317	0.914889	0.934755
683	36.0847	0.922241	0.884389
684	36.1376	0.846578	0.849962
685	36.1905	0.784937	0.814758
686	36.2434	0.781164	0.762877
687	36.2963	0.738871	0.715755
688	36.3492	0.662836	0.688747
689	36.4021	0.610968	0.667894
690	36.455	0.649896	0.64776
691	36.5079	0.676897	0.646431
692	36.5608	0.6382	0.662802
693	36.6138	0.656193	0.666582
694	36.6667	0.692821	0.666281
695	36.7196	0.668799	0.685027
696	36.7725	0.67539	0.700392
697	36.8254	0.731929	0.703999
698	36.8783	0.733022	0.714796
699	36.9312	0.710854	0.725819
700	36.9841	0.722782	0.730348
701	37.037	0.730509	0.73683
702	37.0899	0.754575	0.753789
703	37.1429	0.765431	0.763154
704	37.1958	0.79565	0.764803
705	37.2487	0.769606	0.762069
706	37.3016	0.738752	0.758674
707	37.3545	0.740908	0.7509
708	37.4074	0.748453	0.747841
709	37.4603	0.756783	0.75166
710	37.5132	0.75431	0.749258
711	37.5661	0.757847	0.748177
712	37.619	0.728894	0.747629
713	37.672	0.74305	0.735862
714	37.7249	0.754041	0.72572
715	37.7778	0.695479	0.731083
716	37.8307	0.707134	0.733296
717	37.8836	0.755711	0.729497
718	37.9365	0.754115	0.735844
719	37.9894	0.735048	0.746147
720	38.0423	0.727214	0.749746
721	38.0952	0.758647	0.748258
722	38.1481	0.773708	0.744239
723	38.2011	0.746674	0.743545
724	38.254	0.71495	0.739694
725	38.3069	0.723744	0.745272
726	38.3598	0.739394	0.77992
727	38.4127	0.801598	0.79539
728	38.4656	0.919911	0.798708
729	38.5185	0.792304	0.808383
730	38.5714	0.740332	0.808006
731	38.6243	0.787773	0.784016
732	38.6772	0.799708	0.796228
733	38.7302	0.799962	0.822507
734	38.7831	0.853365	0.842234
735	38.836	0.871728	0.869347
736	38.8889	0.886408	0.899407
737	38.9418	0.935271	0.919987
738	38.9947	0.950264	0.948159
739	39.0476	0.956266	0.976227
740	39.1005	1.01258	0.988286
741	39.1534	1.02675	0.992891
742	39.2063	0.995564	0.996283
743	39.2593	0.97329	0.997454
744	39.3122	0.973226	1.00192
745	39.3651	1.01844	1.00748
746	39.418	1.04906	1.01808
747	39.4709	1.02339	1.02615
748	39.5238	1.0263	1.02495
749	39.5767	1.01356	1.02966
750	39.6296	1.01245	1.04865
751	39.6825	1.0726	1.06776
752	39.7354	1.11832	1.08927
753	39.7884	1.12186	1.09786	9	0.787587	0.417989	0.329203
754	39.8413	1.12113	1.08692
755	39.8942	1.0554	1.06673
756	39.9471	1.0179	1.03811
757	40	1.01737	1.00173
758	40.0529	0.978737	0.976383
759	40.1058	0.93923	0.956265
760	40.1587	0.928678	0.930299
761	40.2116	0.917305	0.901318
762	40.2646	0.887547	0.872552
763	40.3175	0.833831	0.841295
764	40.3704	0.795399	0.813077
765	40.4233	0.772395	0.784176
766	40.4762	0.776213	0.758508
767	40.5291	0.743044	0.770677
768	40.582	0.70549	0.788784
769	40.6349	0.856245	0.772287
770	40.6878	0.86293	0.756593
771	40.7407	0.693727	0.750903
772	40.7937	0.664571	0.711483
773	40.8466	0.677041	0.66765
774	40.8995	0.659147	0.670126
775	40.9524	0.643762	0.67597
776	41.0053	0.70611	0.672678
777	41.0582	0.693791	0.677094
778	41.1111	0.660578	0.686436
779	41.164	0.681227	0.685173
780	41.2169	0.690476	0.686848
781	41.2698	0.699794	0.688182
782	41.3228	0.702163	0.683808
783	41.3757	0.667248	0.683278
784	41.4286	0.659361	0.684683
785	41.4815	0.687823	0.68366
786	41.5344	0.706821	0.689608
787	41.5873	0.697044	0.697019
788	41.6402	0.696992	0.698568
789	41.6931	0.696416	0.696243
790	41.746	0.695569	0.697688
791	41.7989	0.695196	0.706875
792	41.8519	0.704266	0.70862
793	41.9048	0.742926	0.702054
794	41.9577	0.705143	0.706121
795	42.0106	0.662737	0.717135
796	42.0635	0.71553	0.716413
797	42.1164	0.759339	0.719224
798	42.1693	0.739313	0.731244
799	42.2222	0.719202	0.73321
800	42.2751	0.722836	0.72724
801	42.328	0.725361	0.728918
802	42.381	0.729487	0.737321
803	42.4339	0.747705	0.742991
804	42.4868	0.761218	0.747241
805	42.5397	0.751185	0.751791
806	42.5926	0.74661	0.752324
807	42.6455	0.752238	0.749506
808	42.6984	0.750367	0.744235
809	42.7513	0.74713	0.734491
810	42.8042	0.724829	0.736216
811	42.8571	0.697889	0.75211
812	42.9101	0.760868	0.764233
813	42.963	0.829837	0.777615
814	43.0159	0.807744	0.794753
815	43.0688	0.791739	0.79488
816	43.1217	0.783577	0.78808
817	43.1746	0.761502	0.787683
818	43.2275	0.795839	0.792246
819	43.2804	0.805761	0.804071
820	43.3333	0.814551	0.822505
821	43.3862	0.842705	0.832388
822	43.4392	0.853669	0.8436
823	43.4921	0.845254	0.859646
824	43.545	0.861819	0.872882
825	43.5979	0.894781	0.883547
826	43.6508	0.908889	0.892752
827	43.7037	0.906992	0.898973
828	43.7566	0.891281	0.908163
829	43.8095	0.892922	0.913345
830	43.8624	0.940731	0.914683
831	43.9153	0.934796	0.927364
832	43.9683	0.913684	0.941763	10
833	44.0212	0.954685	0.93319
834	44.0741	0.964921	0.921318
835	44.127	0.897862	0.921399
836	44.1799	0.87544	0.91982
837	44.2328	0.914086	0.902957
838	44.2857	0.946792	0.890178
839	44.3386	0.880607	0.884256
840	44.3915	0.833965	0.867667
841	44.4444	0.845829	0.841962
842	44.4974	0.831143	0.827001
843	44.5503	0.818268	0.824438
844	44.6032	0.805799	0.824545
845	44.6561	0.821149	0.826467
846	44.709	0.846366	0.827631
847	44.7619	0.840752	0.829001
848	44.8148	0.824088	0.821262
849	44.8677	0.812651	0.809173
850	44.9206	0.782453	0.806735
851	44.9735	0.785922	0.804632
852	45.0265	0.828558	0.797235
853	45.0794	0.813578	0.791866
854	45.1323	0.775665	0.778508
855	45.1852	0.755607	0.75625
856	45.2381	0.719134	0.74299
857	45.291	0.717267	0.735453
858	45.3439	0.747279	0.723869
859	45.3968	0.737979	0.711897
860	45.4497	0.697687	0.700149
861	45.5026	0.659275	0.686384
862	45.5556	0.658523	0.673655
863	45.6085	0.678454	0.665273
864	45.6614	0.674338	0.664745
865	45.7143	0.655773	0.665097
866	45.7672	0.656638	0.660265
867	45.8201	0.660284	0.656368
868	45.873	0.654292	0.662942
869	45.9259	0.654852	0.673672
870	45.9788	0.688644	0.677426
871	46.0317	0.710288	0.683907
872	46.0847	0.679056	0.697696
873	46.1376	0.686693	0.702136
874	46.1905	0.7238	0.701473
875	46.2434	0.710845	0.710228
876	46.2963	0.70697	0.722871
877	46.3492	0.722833	0.732799
878	46.4021	0.749906	0.750029
879	46.455	0.773441	0.764624
880	46.5079	0.796995	0.774611
881	46.5608	0.779943	0.780697
882	46.6138	0.772771	0.782384
883	46.6667	0.780337	0.777981
884	46.7196	0.781874	0.76932
885	46.7725	0.77498	0.757667
886	46.8254	0.736637	0.742761
887	46.8783	0.714506	0.729566
888	46.9312	0.705808	0.718294
889	46.9841	0.715898	0.712492
890	47.037	0.718621	0.708044
891	47.0899	0.707626	0.704459
892	47.1429	0.692269	0.700964
893	47.1958	0.68788	0.696431
894	47.2487	0.698425	0.696483
895	47.3016	0.695957	0.700233
896	47.3545	0.707885	0.706846
897	47.4074	0.711016	0.715779
898	47.4603	0.720947	0.72378
899	47.5132	0.743089	0.732148
900	47.5661	0.735964	0.741814
901	47.619	0.749723	0.748819
902	47.672	0.759346	0.755606
903	47.7249	0.755973	0.769439
904	47.7778	0.777023	0.786866
905	47.8307	0.805128	0.802152
906	47.8836	0.836859	0.819672
907	47.9365	0.835777	0.834588
908	47.9894	0.843573	0.842592
909	48.0423	0.851602	0.848558
910	48.0952	0.845148	0.854042
911	48.1481	0.866689	0.855847
912	48.2011	0.863196	0.858055
913	48.254	0.852599	0.859874
914	48.3069	0.862644	0.86125
915	48.3598	0.85424	0.872923

## Sheet: Porites calcification data
Region	Locality	Age	Bulk density (g cm-3)	Linear extension rate (cm yr-1)	Calcification rate (g cm-2 yr-1)	Reference	Remarks		References:
Hawaiian Islands	Kure Atoll	recent	1.57	0.343	0.56	Grigg (1981)			Brachert, T. C. et al. An assessment of reef coral calcification over the late Cenozoic. Earth-Sci. Rev. 204, 103154 (2020).
Hawaiian Islands	Midway Atoll	recent	1.68	0.433	0.6	Grigg (1981)			Grigg, R. W. Coral reef development at high latitudes in Hawaii. Proc. 4th Int. Coral Reef Symp. 1, 687-693 (1981).
Hawaiian Islands	Pearl and Hermes Atoll	recent	1.9	0.383	0.75	Grigg (1981)			Lough, J. M. & Barnes, D. J. Environmental controls on growth of the massive coral Porites. J. Exp. Mar. Biol. Ecol. 245, 225-243 (2000).
Hawaiian Islands	Lisianski Island	recent	1.69	0.533	0.88	Grigg (1981)			Lough, J. M., Cantin, N. E., Benthuysen, J. A. & Cooper, T. F. Environmental drivers of growth in massive Porites corals over 16 degrees of latitude along Australia's northwest shelf. Limnol. Oceanogr. 61, 684-700 (2016).
Hawaiian Islands	Laysan	recent	1.4	0.725	1	Grigg (1981)			Manzello D. P. et al. Galápagos coral reef persistence after ENSO warming across an acidification gradient. Geophys. Res. Lett. 41, 9001-9008 (2014)
Hawaiian Islands	Maro Reef	recent	1.52	0.675	1.03	Grigg (1981)			Mollica, N. R. et al. Ocean acidification affects coral growth by reducing skeletal density. Proc. Natl. Acad. Sci. U. S. A. 115, 1754-1759.
Hawaiian Islands	Gardner Pinnacles	recent	1.75	0.6	1.03	Grigg (1981)			Scoffin, T. P., Tudhope, A. W., Brown, B. E., Chansang, H. & Cheeney, R. F. Patterns and possible environmental controls on skeletogenesis of Porites lutea, South Thailand. Coral Reefs 11, 1-11 (1992).
Hawaiian Islands	French Frigate Shoals	recent	1.35	0.933	1.05	Grigg (1981)			Spreter, P. M., Reuter, M., Mertz-Kraus, R., Tyalor, O. & Brachert, T. C. Calcification response of reef corals to seasonal upwelling in the northern Arabian Sea (Masirah Island, Oman). Biogeosciences 19, 3559-3573 (2022).
Hawaiian Islands	Necker	recent	1.49	1.117	1.6	Grigg (1981)
Hawaiian Islands	Nihoa	recent	1.37	0.888	1.13	Grigg (1981)
Hawaiian Islands	Kaua'i	recent	1.55	0.85	1.3	Grigg (1981)
Hawaiian Islands	Maui	recent	1.42	1.125	1.61	Grigg (1981)
Hawaiian Islands	Hawai'i	recent	1.38	1.219	1.69	Grigg (1981)
Hawaiian Islands	O'ahu	recent	1.42	1.206	1.73	Grigg (1981)
South Thailand	Ko Phuket	recent	1.189	2.065	2.394	Scoffin et al. (1992)
Great Barrier Reef	20-200 Reef	recent	1.33	1.04	1.35	Lough & Barnes (2000)
Great Barrier Reef	Credlin Reef	recent	1.28	0.88	1.11	Lough & Barnes (2000)
Great Barrier Reef	Myrmidon Reef	recent	1.55	0.83	1.28	Lough & Barnes (2000)
Great Barrier Reef	Rib Reef	recent	1.42	1.22	1.7	Lough & Barnes (2000)
Great Barrier Reef	Pandora Reef	recent	1.34	1.34	1.72	Lough & Barnes (2000)
Great Barrier Reef	Stephens Island	recent	1.16	1.31	1.5	Lough & Barnes (2000)
Great Barrier Reef	Bedarra Island	recent	1.14	1.48	1.65	Lough & Barnes (2000)
Great Barrier Reef	Undine Reef	recent	1.29	1.25	1.61	Lough & Barnes (2000)
Great Barrier Reef	Snapper Island	recent	1.1	1.65	1.81	Lough & Barnes (2000)
Great Barrier Reef	Batt Reef	recent	1.28	1.35	1.71	Lough & Barnes (2000)
Great Barrier Reef	Double Island	recent	1.11	1.57	1.7	Lough & Barnes (2000)
Great Barrier Reef	Two Isles	recent	1.22	1.25	1.51	Lough & Barnes (2000)
Great Barrier Reef	Boulder Reef	recent	1.21	1.36	1.63	Lough & Barnes (2000)
Great Barrier Reef	East Hope Island	recent	1.18	1.6	1.88	Lough & Barnes (2000)
Great Barrier Reef	Tydeman Reef	recent	1.25	1.26	1.57	Lough & Barnes (2000)
Great Barrier Reef	Pipon Island	recent	1.25	1.61	1.99	Lough & Barnes (2000)
Great Barrier Reef	Flinders Island	recent	1.19	1.23	1.48	Lough & Barnes (2000)
Great Barrier Reef	Watson Island	recent	1.25	1.48	1.83	Lough & Barnes (2000)
Great Barrier Reef	S. Petherbridge Island	recent	1.15	1.61	1.82	Lough & Barnes (2000)
Great Barrier Reef	Night Island	recent	1.36	1.19	1.6	Lough & Barnes (2000)
Great Barrier Reef	13-055 Reef	recent	1.3	1.36	1.76	Lough & Barnes (2000)
Great Barrier Reef	13-050 Reef	recent	1.35	1.45	1.96	Lough & Barnes (2000)
Great Barrier Reef	Lagoon Reef	recent	1.48	1.18	1.73	Lough & Barnes (2000)
Great Barrier Reef	Eel Reef	recent	1.32	1.49	1.95	Lough & Barnes (2000)
Great Barrier Reef	Portland Roads	recent	1.2	1.67	2	Lough & Barnes (2000)
Great Barrier Reef	Rocky Island	recent	1.32	1.55	2.05	Lough & Barnes (2000)
Great Barrier Reef	Shaw Island	recent	1.28	0.92	1.16	Lough & Barnes (2000)
Great Barrier Reef	Middle Percy Island	recent	1.24	0.94	1.19	Lough & Barnes (2000)
Great Barrier Reef	21-141 Reef	recent	1.3	0.94	1.21	Lough & Barnes (2000)
Western Australia	Hibernia	recent	1.33	1.57	2.077	Lough et al. (2016)
Western Australia	Ashmore	recent	1.498	1.15	1.717	Lough et al. (2016)
Western Australia	Browse	recent	1.427	1.305	1.864	Lough et al. (2016)
Western Australia	Clerk	recent	1.553	1.108	1.704	Lough et al. (2016)
Western Australia	Imperieuse	recent	1.348	1.437	1.934	Lough et al. (2016)
Western Australia	Montebellos N	recent	1.355	0.951	1.284	Lough et al. (2016)
Western Australia	Montebellos SE	recent	1.271	1.281	1.613	Lough et al. (2016)
Western Australia	Montebellos W	recent	1.262	1.375	1.688	Lough et al. (2016)
Western Australia	Airlie	recent	1.249	0.854	1.066	Lough et al. (2016)
Western Australia	Direction	recent	1.273	1.092	1.343	Lough et al. (2016)
Western Australia	Thevenard Is	recent	1.241	1.126	1.398	Lough et al. (2016)
Western Australia	Ashburton	recent	1.393	1.059	1.47	Lough et al. (2016)
Western Australia	Tortoise	recent	1.361	1.062	1.446	Lough et al. (2016)
Western Australia	Serrurier	recent	1.314	1.092	1.422	Lough et al. (2016)
Western Australia	Bundegi	recent	1.226	1.251	1.529	Lough et al. (2016)
Western Australia	Tantabiddi	recent	1.172	1.059	1.24	Lough et al. (2016)
Western Australia	Coral Bay	recent	1.323	1.224	1.583	Lough et al. (2016)
Western Australia	Houtman Abrolhos	recent	1.384	0.617	0.863	Lough et al. (2016)
Galápagos Islands	Darwin	recent	1.32	0.73	0.9636	Manzello et al. (2014)
Galápagos Islands	Marchena	recent	1.58	0.5	0.79	Manzello et al. (2014)
Galápagos Islands	Devil's Crown	recent	0.97	0.7	0.679	Manzello et al. (2014)	upwelling
Galápagos Islands	Urvina Bay	recent	1.08	0.46	0.4968	Manzello et al. (2014)	upwelling
South China Sea	Dongsha Atoll (upwelling)	recent	1.00667	1.33333	1.35	Mollica et al. (2018)	upwelling
Taiwan (Philippine Sea)	Green Island	recent	1.40667	0.53	0.743333	Mollica et al. (2018)
Palau	Dropoff	recent	1.3825	0.8825	1.23	Mollica et al. (2018)
Palau	Siaes	recent	1.4575	1.1975	1.4975	Mollica et al. (2018)
Palau	Airai	recent	1.12	1.66	1.86	Mollica et al. (2018)
Palau	Nikko	recent	1.1375	1.0725	1.2325	Mollica et al. (2018)
Panama	Saboga	recent	0.93	0.78	0.73	Mollica et al. (2018)	upwelling
Arabian Sea upwelling	Masirah Island	recent	0.972506	1.38	1.32	Spreter et al. (2022)	upwelling
Eastern Atlantic	Aquitaine Basin (Saint-Martin d'Oney)	Aquitanian, ca. 20.8 Ma	1.35	0.22	0.297	Brachert et al. (2020)	n = 2; mean of samples V22, V23
Eastern Atlantic	Aquitaine Basin (Pessac, Bordeaux)	Burdigalian, ca. 20.3 Ma	1.03	0.33	0.33	Brachert et al. (2020)	n = 4; mean of samples PB1, PB2, PB7, PB8
Central Paratethys	Mecsek Mountains (Hosszúhetény)	Langhian, 15.97-14.7 Ma	0.937941	0.17328	0.162702	this study
Central Paratethys	Vienna Basin (Drasenhofen)	Langhian, 14.7-13.8 Ma	0.836644	0.30291	0.251608	this study
Central Paratethys	Vienna Basin (Pötzleinsdorf)	Serravallian, 13.8-12.7 Ma	0.742224	0.488536	0.357567	this study
Mediterranean Sea	Crete (Psalidha)	Tortonian, ca. 9 Ma	1.44	0.46	0.64	Brachert et al. (2020)	n = 21; mean of samples P1, P3, P4, P7B, P8-S2, P9, P10-M, P11-1, P12-1, P13, P14-2, P15, P16, P19a, P22a, P40, P52a, P53a, P66a, P88, P91a
Mediterranean Sea	Crete (Moni Gorgolaini)	Messinian, ca. 6.6 Ma	1.28	0.4	0.51	Brachert et al. (2020)	n = 1; MG16/1
